# Supplementary material for: Immunity to vector saliva is compromised by short sand fly seasons in endemic regions with temperate climates
Source: Sci Rep. 2020 May 14;10:7990. doi: 10.1038/s41598-020-64820-9 (PMC7224377; doi:10.1038/s41598-020-64820-9)
Supplement: Supplementary file 2 — Supplementary information 2. [file 41598_2020_64820_MOESM2_ESM.xlsx]

## Sheet: Pkan_SF1
Seq Name	Accession number	Old Name	Protein size	Nucleotide Size	Index to map reads	Number of reads	58719488	Seq size	RPKM	Linear coverage %	Average coverage depth	Min coverage depth	Max coverage depth	Gaps	Mismatches	Average read length match	Database Best Score at eval min= 1e-4	Best match description	SigP Result	Cleavage Position	MW	pI	Mature MW	pI	No. potential glyc sites	Percent Ser+Thr	Percent Gly	Percent Pro	Percent GGY	Clustered at 100%Sim on 50% of larger length - - Cluster#	# seqs	Best match to DIPTERA protein database	E value	Match	Score	Extent of match	Length of best match	% identity	% similarity	Species of best match	Best match to GO database	E value	GO function	Function	Definition	Best match to KOG database	E value	General class	Best match
Cytoskeletal proteins		Cytoskeletal proteins
Pkan-21245	GIFK01000007	Pkan-21245	1656	4971	1728	2367	2367	4971	8.10909	100	50.5798	16	102	13	481	106.224	REFSEQ-INVERTEBRATE	205 kDa microtubule-associated protein-like	CYT		179.973	4.6			0	10.9	.	.	.	1720	1	protein phosphatase 2c	3E-093	gi|157128380	345	359	363	49	66	Aedes aegypti	Protein phosphatase 1E - Rattus norvegicus - protein serine/threonine phosphatase activity - protein binding - nucleus - nucleolus - negative regulation of protein kinase activity - cellular response to drug - peptidyl-threonine dephosphorylation - protein complex - metal ion binding - positive regulation of stress fiber assembly	4e-66	GO:0004722	protein serine/threonine phosphatase activity	Catalysis of the reaction: protein serine phosphate + H2O = protein serine + phosphate, and protein threonine phosphate + H2O = protein threonine + phosphate. [GOC:bf]	Serine/threonine protein phosphatase	3E-056	Signal transduction mechanisms	KOG0698
Pkan-18685	GIFK01000164	Pkan-18685	847	2544	1152	27542	27542	2544	184.372	100	1141.72	440	2740	59	13542	105.459	REFSEQ-INVERTEBRATE	77 kDa echinoderm microtubule-associated protein - probable fragment	CYT		92.246	8.25			1	15.8	4.5	5.1	.	1150	1	77 kDa echinoderm microtubule-associated protein	0.0	gi|170038677	976	773	771	59	76	Culex quinquefasciatus	Echinoderm microtubule-associated protein-like 1 - Rattus norvegicus - cytoplasm - microtubule	0	GO:0003674	molecular_function	Elemental activities, such as catalysis or binding, describing the actions of a gene product at the molecular level. A given gene product may exhibit one or more molecular functions. [GOC:go_curators]	Uncharacterized conserved protein, contains HELP and WD40 domains	0.0	Function unknown	KOG2106
Pkan-26843	GIFK01000217	Pkan-26843	376	1131	3773	883	883	1131	13.2958	100	79.2564	45	132	2	262	101.518	DIPTERA	actin	CYT		42.714	6.4			1	11.3	5.9	7.1	.	3749	1	actin	0.0	gi|170030035	701	376	376	89	97	Culex quinquefasciatus	Actin-related protein 1 - Drosophila melanogaster - actin binding - cytoskeleton organization - dynactin complex - actin cytoskeleton - actin filament - structural constituent of cytoskeleton - axon transport of mitochondrion - anterograde axon cargo transport - retrograde axon cargo transport - microtubule associated complex - mitotic nuclear division	0	GO:0003779	actin binding	Interacting selectively and non-covalently with monomeric or multimeric forms of actin, including actin filaments. [GOC:clt]	Actin and related proteins	1E-157	Cytoskeleton	KOG0676
Pkan-27187	GIFK01000218	Pkan-27187	393	1182	4013	1008	1008	1182	14.5231	100	86.2056	50	124	2	81	101.086	KOG	actin	CYT		44.678	5.91			0	12.4	3.4	5.6	.	3989	1	actin	0.0	gi|170028731	773	392	395	97	98	Culex quinquefasciatus	Actin-related protein 2 - Drosophila melanogaster - actin filament - Arp2/3 protein complex - actin binding - cytoskeleton organization - actin cytoskeleton - regulation of actin polymerization or depolymerization - structural constituent of cytoskeleton - Arp2/3 complex-mediated actin nucleation - ATP binding - cell morphogenesis - regulation of filopodium assembly - actin filament organization	0	GO:0003779	actin binding	Interacting selectively and non-covalently with monomeric or multimeric forms of actin, including actin filaments. [GOC:clt]	Actin-related protein Arp2/3 complex, subunit Arp2	0.0	Cytoskeleton	KOG0677
Pkan-3996	GIFK01000219	Pkan-3996	376	1131	4965	12226	12226	1131	184.094	100	1091.99	717	1765	31	2316	101.018	DIPTERA	actin 5C isoform B	CYT		41.83	5.3			2	17.6	3.4	3.2	.	4931	1	GG18797	0.0	gi|194889160	761	376	376	100	100	Drosophila erecta	Actin 5C - Drosophila melanogaster - structural constituent of cytoskeleton - actin filament - cytoskeleton organization - sperm individualization - mitotic cytokinesis - Ino80 complex - phagocytosis - maintenance of protein location in cell - lipid particle - microtubule associated complex - mushroom body development - inter-male aggressive behavior	0	GO:0005200	structural constituent of cytoskeleton	The action of a molecule that contributes to the structural integrity of a cytoskeletal structure. [GOC:mah]	Actin and related proteins	0.0	Cytoskeleton	KOG0676
Pkan-11504	GIFK01000220	Pkan-11504	376	1131	203	222	222	1131	3.34278	100	19.5287	9	35	3	61	99.4955	DIPTERA	actin 6	CYT		41.909	5.24			0	10.2	1.7	1.7	.	204	1	actin 6	0.0	gi|71383976	762	376	376	100	100	Aedes aegypti	Actin 57B - Drosophila melanogaster - structural constituent of cytoskeleton - actin filament - cytoskeleton organization - heart development - mitotic cytokinesis - positive regulation of NFAT protein import into nucleus - microtubule associated complex - centrosome organization	0	GO:0005200	structural constituent of cytoskeleton	The action of a molecule that contributes to the structural integrity of a cytoskeletal structure. [GOC:mah]	Actin and related proteins	0.0	Cytoskeleton	KOG0676
Pkan-17197	GIFK01000221	Pkan-17197	376	1131	855	819	819	1131	12.3322	100	73.5429	33	107	2	88	101.56	DIPTERA	actin 87E isoform A	CYT		41.879	5.3			1	15.8	4.5	5.1	.	854	1	87E actin	0.0	gi|7548	762	376	376	100	100	Drosophila melanogaster	Actin 87E - Drosophila melanogaster - actin filament - cytoskeleton organization - structural constituent of cytoskeleton - lipid particle	0	GO:0005200	structural constituent of cytoskeleton	The action of a molecule that contributes to the structural integrity of a cytoskeletal structure. [GOC:mah]	Actin and related proteins	0.0	Cytoskeleton	KOG0676
Pkan-21523	GIFK01000222	Pkan-21523	129	390	1798	1166	1166	390	50.9157	100	281.964	164	352	0	90	94.3105	DIPTERA	actin binding protein	CYT		14.782	4.84			0	10.9	.	.	.	1790	1	putative actin binding protein	7E-040	gi|520835272	162	126	130	64	76	Psorophora albipes	ciboulot - Drosophila melanogaster - brain development - actin monomer binding - larval central nervous system remodeling - actin binding - cytosol - cytoskeleton organization	5e-35	GO:0003785	actin monomer binding	Interacting selectively and non-covalently with monomeric actin, also known as G-actin. [GOC:ai]	Thymosin beta	7E-012	Cell motility	KOG4794
Pkan-26530	GIFK01000223	Pkan-26530	210	633	3592	1631	1631	633	43.8801	100	257.667	129	337	3	191	100.002	DIPTERA	actin binding protein	CYT		24.347	5.78			1	11.3	5.9	7.1	.	3569	1	actin binding protein	5E-091	gi|170040175	334	215	237	74	86	Culex quinquefasciatus	Drosophila melanogaster - actin binding - carbohydrate binding	2e-68				Predicted membrane protein	2E-051	Function unknown	KOG3306
Pkan-20400	GIFK01000224	Pkan-20400	454	1365	1524	890	890	1365	11.1039	100	66.7194	35	93	1	297	102.328	DIPTERA	actin binding protein 1	CYT		50.897	5			0	10.9	.	.	.	1518	1	GF10969	1E-141	gi|194752441	503	523	519	52	65	Drosophila ananassae	Actin binding protein 1 - Drosophila melanogaster - actin binding - cell migration - cytoskeleton - actin filament binding - actin filament - phosphatidylinositol-4,5-bisphosphate binding - chaeta development - phosphatidylinositol-3,4,5-trisphosphate binding - cortical actin cytoskeleton - phosphatidylserine binding	0	GO:0003779	actin binding	Interacting selectively and non-covalently with monomeric or multimeric forms of actin, including actin filaments. [GOC:clt]	Drebrins and related actin binding proteins	3E-095	Cytoskeleton	KOG3655
Pkan-6513	GIFK01000225	Pkan-6513	533	1602	5194	279	279	1602	2.96592	100	17.8995	3	34	0	32	102.778	REFSEQ-INVERTEBRATE	actin cytoskeleton-regulatory complex protein PAN1-like isoform X1 - probable fragment	CYT		59.38	9.56			2	17.6	3.4	3.2	.	5160	1	actin cytoskeleton-regulatory complex protein PAN1-like isoform X1	1E-117	gi|498928722	424	513	674	52	61	Ceratitis capitata	Drosophila melanogaster - membrane	3e-74	GO:0005044	scavenger receptor activity	Combining with any modified low-density lipoprotein (LDL) or other polyanionic ligand and delivering the ligand into the cell via endocytosis. Ligands include acetylated and oxidized LDL, Gram-positive and Gram-negative bacteria, apoptotic cells, beta-amyloid fibrils, and advanced glycation end products (AGEs). [GOC:bf, PMID:11790542, PMID:12379907, PMID:12621157, PMID:20981357]	Uncharacterized conserved protein	0.015	Function unknown	KOG4181
Pkan-22810	GIFK01000226	Pkan-22810	149	450	2072	1189	1189	450	44.9974	100	250.378	87	378	10	99	94.7653	DIPTERA	actin depolymerizing factor	CYT		17.304	6.92			0	10.9	.	.	.	2058	1	hypothetical protein, partial	4E-080	gi|524946092	296	149	152	97	98	Anopheles aquasalis	twinstar - Drosophila melanogaster - actin binding - actin filament depolymerization - female gonad development - border follicle cell migration - actin filament organization - mitotic cytokinesis - actomyosin contractile ring assembly - actin filament polymerization - actin cytoskeleton - axonogenesis - mushroom body development - establishment of planar polarity - imaginal disc-derived leg segm…	1e-77	GO:0003779	actin binding	Interacting selectively and non-covalently with monomeric or multimeric forms of actin, including actin filaments. [GOC:clt]	Actin depolymerizing factor	6E-049	Cytoskeleton	KOG1735
Pkan-27571	GIFK01000227	Pkan-27571	1732	5199	4217	2937	2937	5199	9.62059	100	60.3982	29	116	12	329	106.915	REFSEQ-INVERTEBRATE	Actin filament-binding protein Afadin	CYT		193.218	7.85			0	12.4	3.4	5.6	.	4193	1	afadin-like isoform X5	0.0	gi|498979929	2074	2027	1992	59	67	Ceratitis capitata	canoe - Drosophila melanogaster - actin binding - adherens junction - JNK cascade - dorsal closure - zonula adherens - Notch signaling pathway - Ras protein signal transduction - dorsal closure, elongation of leading edge cells - regulation of JNK cascade - establishment or maintenance of cell polarity - ommatidial rotation - cell-cell junction - cell cortex - compound eye development - Ras GTPas…	0	GO:0003779	actin binding	Interacting selectively and non-covalently with monomeric or multimeric forms of actin, including actin filaments. [GOC:clt]	Actin filament-binding protein Afadin	0.0	Cytoskeleton	KOG1892
Pkan-9998	GIFK01000228	Pkan-9998	905	2718	5592	1032	1032	2718	6.46618	100	40.0074	19	73	2	274	105.368	REFSEQ-INVERTEBRATE	Actin filament-binding protein Afadin	CYT		98.183	5.06			0	12.7	1	2.3	.	5553	1	patj homolog isoform X3	0.0	gi|498968026	966	901	880	61	72	Ceratitis capitata	Patj - Drosophila melanogaster - cytoplasm - establishment or maintenance of cell polarity - morphogenesis of follicular epithelium - establishment or maintenance of polarity of follicular epithelium - nuclear envelope - apical plasma membrane - zonula adherens assembly - establishment or maintenance of neuroblast polarity - apical cortex - plasma membrane - establishment or maintenance of polari…	0	GO:0005080	protein kinase C binding	Interacting selectively and non-covalently with protein kinase C. [GOC:jl]	Actin filament-binding protein Afadin	1E-013	Cytoskeleton	KOG1892
Pkan-22420	GIFK01000229	Pkan-22420	1247	3744	2001	1236	1236	3744	5.62212	100	34.3357	4	144	5	200	104.008	NR-LIGHT	Actin regulatory (gelsolin/villin family) - probable fragment	CYT		142.85	5.59			0	10.9	.	.	.	1988	1	flightless-1	0.0	gi|170030140	1979	1259	1258	76	87	Culex quinquefasciatus	flightless I - Drosophila melanogaster - flight behavior - gastrulation involving germ band extension - actin binding - calcium ion binding - myofibril assembly - adult somatic muscle development	0	GO:0003779	actin binding	Interacting selectively and non-covalently with monomeric or multimeric forms of actin, including actin filaments. [GOC:clt]	Cytoskeletal regulator Flightless-I (contains leucine-rich and gelsolin repeats)	0.0	Cytoskeleton	KOG0444
Pkan-17688	GIFK01000231	Pkan-17688	1583	4752	919	951	951	4752	3.40817	100	21.3674	5	48	3	264	106.77	DIPTERA	Actin-binding cytoskeleton protein filamin - probable fragment	CYT		170.038	5.86			1	15.8	4.5	5.1	.	918	1	filamin-A-like isoform X5	0.0	gi|499009596	2480	1585	2528	74	85	Ceratitis capitata	cheerio - Drosophila melanogaster - female germline ring canal formation - protein localization - actin binding - female germline ring canal inner rim - female germline ring canal outer rim - female germline ring canal formation, actin assembly - determination of adult lifespan - olfactory learning - learning or memory - germarium-derived female germ-line cyst encapsulation - germline ring canal …	0	GO:0003779	actin binding	Interacting selectively and non-covalently with monomeric or multimeric forms of actin, including actin filaments. [GOC:clt]	Actin-binding cytoskeleton protein, filamin	0.0	Cytoskeleton	KOG0518
Pkan-9929	GIFK01000232	Pkan-9929	2854	8565	5577	14713	14713	8565	29.2544	100	183.632	47	366	34	5886	106.899	DIPTERA	Actin-binding cytoskeleton protein filamin - probable fragment	CYT		308.355	7.71			0	12.7	1	2.3	.	5538	1	filamin-C-like isoform X1	0.0	gi|499013094	4277	2994	2983	72	82	Ceratitis capitata	jitterbug - Drosophila melanogaster - actin binding - response to mechanical stimulus - establishment of body hair or bristle planar orientation	0	GO:0003779	actin binding	Interacting selectively and non-covalently with monomeric or multimeric forms of actin, including actin filaments. [GOC:clt]	Actin-binding cytoskeleton protein, filamin	5E-074	Cytoskeleton	KOG0518
Pkan-25782	GIFK01000234	Pkan-25782	687	2064	3152	459	459	2064	3.78722	100	22.6521	4	45	1	103	101.861	DIPTERA	Actin-binding protein Coronin contains WD40 repeats - probable fragment	CYT		75.48	5.14			1	11.3	5.9	7.1	.	3130	1	coronin	0.0	gi|170056461	793	740	1101	56	68	Culex quinquefasciatus	pod1 - Drosophila melanogaster - actin binding - actin filament - actin filament binding - axon guidance - actin cytoskeleton reorganization - growth cone - cytoplasmic microtubule - microtubule binding - protein binding, bridging - Golgi apparatus - neuromuscular junction - alpha-amino-3-hydroxy-5-methyl-4-isoxazole propionate selective glutamate receptor clustering - actin cytoskeleton organiza…	0	GO:0003779	actin binding	Interacting selectively and non-covalently with monomeric or multimeric forms of actin, including actin filaments. [GOC:clt]	Tumor-specific antigen (contains WD repeats)	0.0	Cytoskeleton	KOG1445
Pkan-26969	GIFK01000235	Pkan-26969	1165	3498	3874	1404	1404	3498	6.83542	100	42.8499	8	96	5	329	106.76	DIPTERA	Actin-binding protein SLA2/Huntingtin-interacting protein Hip1	CYT		130.738	5.09			0	12.4	3.4	5.6	.	3850	1	huntingtin interacting protein	0.0	gi|170036299	1252	1186	1152	56	72	Culex quinquefasciatus	Huntingtin interacting protein 1 - Drosophila melanogaster - cytoskeleton organization - actin binding - phospholipid binding	0	GO:0003779	actin binding	Interacting selectively and non-covalently with monomeric or multimeric forms of actin, including actin filaments. [GOC:clt]	Actin-binding protein SLA2/Huntingtin-interacting protein Hip1	1E-110	Cytoskeleton	KOG0980
Pkan-21436	GIFK01000236	Pkan-21436	332	996	1777	240	240	996	4.10364	100	24.8976	7	40	1	78	103.325	DIPTERA	Actin-related protein - Arp4p/Act3p	CYT		37.258	4.88			0	10.9	.	.	.	1769	1	actin	1E-160	gi|170029570	567	332	422	82	90	Culex quinquefasciatus	Brahma associated protein 55kD - Drosophila melanogaster - chromatin remodeling - positive regulation of transcription, DNA-templated - brahma complex - transcription coactivator activity - mitotic cytokinesis - dendrite morphogenesis - muscle organ development - mitotic nuclear division - dendrite guidance - positive regulation of gene silencing by miRNA	0	GO:0003713	transcription coactivator activity	Interacting selectively and non-covalently with a activating transcription factor and also with the basal transcription machinery in order to increase the frequency, rate or extent of transcription. Cofactors generally do not bind the template nucleic acid, but rather mediate protein-protein interactions between activating transcription factors and the basal transcription machinery. [GOC:txnOH, P…	Actin-related protein - Arp4p/Act3p	1E-118	Cytoskeleton	KOG0679
Pkan-2644	GIFK01000237	Pkan-2644	592	1779	3533	146	146	1779	1.39764	100	8.7566	1	19	0	13	106.699	DIPTERA	Actin-related protein - Arp5p - probable fragment	CYT		68.44	5.77			1	11.3	5.9	7.1	.	3510	1	actin	0.0	gi|170033464	679	585	662	57	73	Culex quinquefasciatus	Actin-related protein 5 - Aedes aegypti - chromatin remodeling - transcription, DNA-templated - regulation of transcription, DNA-templated	0	GO:0043140	ATP-dependent 3'-5' DNA helicase activity	Catalysis of the reaction: ATP + H2O = ADP + phosphate; drives the unwinding of the DNA helix in the direction 3' to 5'. [GOC:jl]	Actin-related protein - Arp5p	1E-136	Cytoskeleton	KOG0681
Pkan-24739	GIFK01000238	Pkan-24739	176	531	2701	594	594	531	19.0506	100	109.893	71	152	1	115	98.2374	PFAM	actin-related protein 2/3 complex subunit 3	CYT		20.201	8.84			0	12.3	4.1	4.1	.	2681	1	actin-related protein Arp2/3 complex subunit ARPC3	2E-082	gi|94468836	305	178	178	83	92	Aedes aegypti	Actin-related protein 2/3 complex, subunit 3A - Drosophila melanogaster - actin binding - Arp2/3 complex-mediated actin nucleation - Arp2/3 protein complex - structural constituent of cytoskeleton	1e-76	GO:0003779	actin binding	Interacting selectively and non-covalently with monomeric or multimeric forms of actin, including actin filaments. [GOC:clt]	Actin-related protein Arp2/3 complex, subunit ARPC3	9E-077	Cytoskeleton	KOG3155
Pkan-19465	GIFK01000239	Pkan-19465	151	456	1303	975	975	456	36.4131	100	202.575	101	310	1	431	94.7426	DIPTERA	actin-related protein 2/3 complex subunit 5-like protein	CYT		16.77	4.87			1	15.8	4.5	5.1	.	1300	1	GK24566	3E-061	gi|195437284	234	151	151	78	85	Drosophila willistoni	Actin-related protein 2/3 complex, subunit 5 - Drosophila melanogaster - actin binding - structural constituent of cytoskeleton - Arp2/3 complex-mediated actin nucleation - Arp2/3 protein complex - phagocytosis - lamellipodium - cell morphogenesis	3e-60	GO:0003779	actin binding	Interacting selectively and non-covalently with monomeric or multimeric forms of actin, including actin filaments. [GOC:clt]	Actin-related protein Arp2/3 complex, subunit ARPC5	2E-049	Cytoskeleton	KOG3380
Pkan-18231	GIFK01000240	Pkan-18231	375	1128	1034	2668	2668	1128	40.2805	100	243.018	105	414	5	549	102.745	DIPTERA	Actin-related protein Arp2/3 complex subunit ARPC1/p41-ARC	CYT		42.04	8.77			1	15.8	4.5	5.1	.	1033	1	actin-related protein 2/3 complex subunit 1A	0.0	gi|157116362	656	375	373	82	90	Aedes aegypti	Actin-related protein 2/3 complex, subunit 1 - Drosophila melanogaster - cytoskeleton organization - actin filament polymerization - actin binding - Arp2/3 protein complex - structural constituent of cytoskeleton - Arp2/3 complex-mediated actin nucleation - chaeta morphogenesis - axonal fasciculation - compound eye morphogenesis - axonogenesis - actin filament reorganization involved in cell cycl…	0	GO:0003779	actin binding	Interacting selectively and non-covalently with monomeric or multimeric forms of actin, including actin filaments. [GOC:clt]	Actin-related protein Arp2/3 complex, subunit ARPC1/p41-ARC	1E-148	Cytoskeleton	KOG1523
Pkan-25424	GIFK01000241	Pkan-25424	301	906	2988	529	529	906	9.94364	100	60.6402	20	95	3	47	103.856	REFSEQ-INVERTEBRATE	Actin-related protein Arp2/3 complex subunit ARPC2	CYT		34.912	8.35			0	12.3	4.1	4.1	.	2967	1	probable actin-related protein 2/3 complex subunit 2-like	1E-159	gi|499014445	562	301	301	91	97	Ceratitis capitata	Actin-related protein 2/3 complex, subunit 2 - Drosophila melanogaster - Arp2/3 protein complex - actin binding - regulation of actin polymerization or depolymerization - Arp2/3 complex-mediated actin nucleation - structural constituent of cytoskeleton - regulation of cell shape - cortical actin cytoskeleton organization - cell projection assembly - cell morphogenesis - lateral inhibition	0	GO:0003779	actin binding	Interacting selectively and non-covalently with monomeric or multimeric forms of actin, including actin filaments. [GOC:clt]	Actin-related protein Arp2/3 complex, subunit ARPC2	1E-146	Cytoskeleton	KOG2826
Pkan-25045	GIFK01000242	Pkan-25045	168	507	2823	422	422	507	14.175	100	81.7515	39	128	0	156	98.218	DIPTERA	Actin-related protein Arp2/3 complex subunit ARPC4	CYT		19.687	8.99			0	12.3	4.1	4.1	.	2802	1	AGAP001306-PA	5E-088	gi|55234038	323	168	168	98	99	Anopheles gambiae str. PEST	Actin-related protein 2/3 complex, subunit 4 - Drosophila melanogaster - actin binding - structural constituent of cytoskeleton - Arp2/3 complex-mediated actin nucleation - Arp2/3 protein complex - regulation of cell shape - cortical actin cytoskeleton organization - cell projection assembly - phagocytosis - wound healing - cell morphogenesis	3e-80	GO:0003779	actin binding	Interacting selectively and non-covalently with monomeric or multimeric forms of actin, including actin filaments. [GOC:clt]	Actin-related protein Arp2/3 complex, subunit ARPC4	2E-081	Cytoskeleton	KOG1876
Pkan-27750	GIFK01000302	Pkan-27750	566	1701	4266	1064	1064	1701	10.6526	100	64.3398	19	111	3	282	102.859	DIPTERA	Adenylate cyclase-associated protein (CAP/Srv2p) - probable fragment	CYT		62.025	5.52			0	12.4	3.4	5.6	.	4242	1	Adenylate cyclase associated (CAP)	0.0	gi|399941704	711	584	596	62	75	Musca domestica	capulet - Drosophila melanogaster - chaeta morphogenesis - oogenesis - compound eye development - actin polymerization or depolymerization - regulation of cell shape - actin binding - oocyte microtubule cytoskeleton polarization - actin filament organization - cell morphogenesis - wing disc dorsal/ventral pattern formation - adenylate cyclase binding - cytoplasm - muscle cell cellular homeostasis…	0	GO:0003779	actin binding	Interacting selectively and non-covalently with monomeric or multimeric forms of actin, including actin filaments. [GOC:clt]	Adenylate cyclase-associated protein (CAP/Srv2p)	1E-142	Cytoskeleton, Signal transduction mechanisms	KOG2675
Pkan-23532	GIFK01000438	Pkan-23532	360	1083	2289	5314	5314	1083	83.5624	100	513.717	212	928	9	1684	104.696	DIPTERA	Alpha-parvin	CYT		41.422	6.31			0	12.3	4.1	4.1	.	2274	1	AGAP002356-PA	1E-166	gi|333468343	583	360	365	77	90	Anopheles gambiae str. PEST	parvin - Drosophila melanogaster - actin binding - actin cytoskeleton reorganization - cell adhesion - apposition of dorsal and ventral imaginal disc-derived wing surfaces - focal adhesion - muscle attachment	0	GO:0003779	actin binding	Interacting selectively and non-covalently with monomeric or multimeric forms of actin, including actin filaments. [GOC:clt]	Alpha-parvin and related focal adhesion proteins	1E-125	Cytoskeleton	KOG3631
Pkan-23435	GIFK01000440	Pkan-23435	443	1332	2255	13756	13756	1332	175.876	100	1064.85	272	1604	17	5128	103.11	DIPTERA	alpha-Tubulin at 84B	CYT		49.206	4.99			0	10.9	.	.	.	2240	1	GF17649	0.0	gi|194741456	909	443	450	99	99	Drosophila ananassae	alpha-Tubulin at 84B - Drosophila melanogaster - tubulin complex - GTP binding - microtubule - structural constituent of cytoskeleton - GTP catabolic process - protein polymerization - GTPase activity - mitotic spindle assembly checkpoint - cellular process - spindle - antimicrobial humoral response - mitotic spindle organization - centrosome - astral microtubule	0	GO:0005525	GTP binding	Interacting selectively and non-covalently with GTP, guanosine triphosphate. [GOC:ai]	Alpha tubulin	0.0	Cytoskeleton	KOG1376
Pkan-22990	GIFK01000442	Pkan-22990	280	843	2106	128	128	843	2.58583	100	14.7189	7	26	0	25	96.9375	NR-LIGHT	Alpha-tubulin N-acetyltransferase	CYT		31.384	8.94			0	10.9	.	.	.	2092	1	hypothetical protein AaeL_AAEL008679	5E-086	gi|157119523	318	279	272	57	73	Aedes aegypti	Drosophila melanogaster - molecular_function - cellular_component - alpha-tubulin acetylation - tubulin N-acetyltransferase activity - behavioral response to ethanol	3e-68	GO:0003674	molecular_function	Elemental activities, such as catalysis or binding, describing the actions of a gene product at the molecular level. A given gene product may exhibit one or more molecular functions. [GOC:go_curators]	Uncharacterized conserved protein	1E-051	Function unknown	KOG4601
Pkan-5001	GIFK01000531	Pkan-5001	1067	3204	5075	12908	12908	3204	68.6095	100	421.716	79	600	75	2373	104.682	NR-LIGHT	Arp2/3 complex-interacting protein VIP1/Asp1 involved in regulation of actin cytoskeleton	CYT		120.487	6.17			2	17.6	3.4	3.2	.	5041	1	conserved hypothetical protein	0.0	gi|170053570	1785	1059	1222	84	89	Culex quinquefasciatus	lethal (1) G0196 - Drosophila melanogaster - acid phosphatase activity	0	GO:0000827	inositol-1,3,4,5,6-pentakisphosphate kinase activity	Catalysis of the reaction: ATP + 1D-myo-inositol 1,3,4,5,6-pentakisphosphate = ADP + diphospho-1D-myo-inositol tetrakisphosphate. The isomeric configuration of diphospho-1D-myo-inositol tetrakisphosphate is unknown. [GOC:elh, PMID:11311242]	Arp2/3 complex-interacting protein VIP1/Asp1, involved in regulation of actin cytoskeleton	0.0	Cytoskeleton	KOG1057
Pkan-16801	GIFK01000581	Pkan-16801	1236	3711	804	952	952	3711	4.36882	100	27.0089	6	63	4	220	105.284	DIPTERA	attractin	CYT		136.614	6.2			1	15.8	4.5	5.1	.	803	1	AGAP003506-PA	0.0	gi|333466654	2005	1254	1317	74	84	Anopheles gambiae str. PEST	distracted - Drosophila melanogaster - cellular_component - molecular_function - receptor activity - membrane - synaptic target recognition	0	GO:0003674	molecular_function	Elemental activities, such as catalysis or binding, describing the actions of a gene product at the molecular level. A given gene product may exhibit one or more molecular functions. [GOC:go_curators]	Attractin and platelet-activating factor acetylhydrolase	1E-055	Signal transduction mechanisms, Defense mechanisms	KOG1388
PkanSigP-9739	GIFK01000582	PkanSigP-9739	366	1101	7122	187	187	366	8.70118	100	46.8743	27	61	0	39	91.7433	DIPTERA	attractin - probable fragment	BL	24-25	40.736	4.86	38.189	4.91	0	12.7	1	2.3	.	5708	1	AGAP003506-PA	4E-099	gi|333466654	362	279	1317	55	72	Anopheles gambiae str. PEST	distracted - Drosophila melanogaster - cellular_component - molecular_function - receptor activity - membrane - synaptic target recognition	4e-88	GO:0003674	molecular_function	Elemental activities, such as catalysis or binding, describing the actions of a gene product at the molecular level. A given gene product may exhibit one or more molecular functions. [GOC:go_curators]	Attractin and platelet-activating factor acetylhydrolase	1E-040	Signal transduction mechanisms, Defense mechanisms	KOG1388
Pkan-30560	GIFK01000620	Pkan-30560	2414	7245	4782	10900	10900	7245	25.6216	100	160.612	76	293	36	2225	106.756	REFSEQ-INVERTEBRATE	Beta-spectrin - probable fragment	CYT		278.138	5.11			2	17.6	3.4	3.2	.	4751	1	spectrin alpha chain-like isoform X2	0.0	gi|498963596	4350	2415	2415	90	95	Ceratitis capitata	alpha Spectrin - Drosophila melanogaster - oocyte construction - instar larval development - germarium-derived oocyte fate determination - female germline ring canal formation, actin assembly - fusome - germarium-derived female germ-line cyst formation - spectrosome - plasma membrane - central nervous system development - germ-line cyst formation - fusome organization - regulation of cell shape -…	0	GO:0003779	actin binding	Interacting selectively and non-covalently with monomeric or multimeric forms of actin, including actin filaments. [GOC:clt]	Ca2+-binding actin-bundling protein (spectrin), alpha chain (EF-Hand protein superfamily)	0.0	Cytoskeleton	KOG0040
Pkan-19799	GIFK01000718	Pkan-19799	954	2865	1384	1487	1487	2865	8.83902	100	54.2527	19	93	11	269	104.529	DIPTERA	Ca2+-binding actin-bundling protein (actinin) alpha chain (EF-Hand protein superfamily) - probable fragment	CYT		108.56	5.65			1	15.8	4.5	5.1	.	1379	1	GA13844, isoform B	0.0	gi|388859943	994	1060	1018	55	66	Drosophila pseudoobscura pseudoobscura	Eps15 homology domain containing protein-binding protein 1 - Drosophila melanogaster - calcium ion binding - actin binding - sensory organ precursor cell division - cell cortex - filamentous actin - positive regulation of Notch signaling pathway	0	GO:0005509	calcium ion binding	Interacting selectively and non-covalently with calcium ions (Ca2+). [GOC:ai]	Ca2+-binding actin-bundling protein (actinin), alpha chain (EF-Hand protein superfamily)	6E-057	Cytoskeleton	KOG0035
Pkan-29640	GIFK01000719	Pkan-29640	628	1887	4562	1829	1829	1887	16.5067	100	102.933	37	164	2	385	106.197	DIPTERA	Ca2+-binding actin-bundling protein (fimbrin/plastin) EF-Hand protein superfamily	CYT		71.04	5.25			0	12.4	3.4	5.6	.	4535	1	Calponin-like protein	0.0	gi|399947112	1051	628	638	81	90	Musca domestica	Fimbrin - Drosophila melanogaster - actin binding - female meiosis chromosome segregation - calcium ion binding	0	GO:0005509	calcium ion binding	Interacting selectively and non-covalently with calcium ions (Ca2+). [GOC:ai]	Ca2+-binding actin-bundling protein (fimbrin/plastin), EF-Hand protein superfamily	0.0	Cytoskeleton	KOG0046
Pkan-15386	GIFK01000720	Pkan-15386	897	2694	601	5265	5265	2694	33.2827	100	202.051	117	316	12	1734	103.386	REFSEQ-INVERTEBRATE	Ca2+-binding actin-bundling protein (spectrin) alpha chain (EF-Hand protein superfamily) - probable fragment	CYT		103.848	5.54			0	10.2	1.7	1.7	.	602	1	LD37956p	0.0	gi|17862566	1720	899	895	94	97	Drosophila melanogaster	alpha actinin - Drosophila melanogaster - flight behavior - actin filament bundle assembly - actin filament binding - calcium ion binding - actin binding - cytoskeletal anchoring at plasma membrane - focal adhesion - actin cytoskeleton reorganization - Z disc - sarcomere organization	0	GO:0051015	actin filament binding	Interacting selectively and non-covalently with an actin filament, also known as F-actin, a helical filamentous polymer of globular G-actin subunits. [ISBN:0198506732]	Ca2+-binding actin-bundling protein (actinin), alpha chain (EF-Hand protein superfamily)	0.0	Cytoskeleton	KOG0035
Pkan-26096	GIFK01000721	Pkan-26096	173	522	3322	758	758	522	24.7296	100	143.747	58	237	2	233	98.9921	DIPTERA	Ca2+-binding protein (centrin/caltractin) EF-Hand superfamily protein	CYT		19.523	4.85			1	11.3	5.9	7.1	.	3300	1	centrin-1	3E-076	gi|170039218	284	177	184	81	89	Culex quinquefasciatus	Drosophila melanogaster - calcium ion binding - cytoskeleton	4e-70	GO:0003676	nucleic acid binding	Interacting selectively and non-covalently with any nucleic acid. [GOC:jl]	Ca2+-binding protein (centrin/caltractin), EF-Hand superfamily protein	2E-050	Cytoskeleton, Cell cycle control, cell division, chromosome partitioning	KOG0028
PkanSigP-18574	GIFK01000765	PkanSigP-18574	684	2055	5986	948	948	684	23.6032	100	136.127	84	199	1	165	98.2184	DIPTERA	Calponin homology domain-containing protein DDB_G0272472 - signalP detected	SIG	20-21	79.285	5.6	77.143	5.49	1	15.8	4.5	5.1	.	1129	1	hypothetical protein AaeL_AAEL010523	1E-175	gi|157126452	616	753	742	48	62	Aedes aegypti	Putative uncharacterized protein - Candida albicans SC5314 - molecular_function - cellular_component - biological_process	4e-11	GO:0003674	molecular_function	Elemental activities, such as catalysis or binding, describing the actions of a gene product at the molecular level. A given gene product may exhibit one or more molecular functions. [GOC:go_curators]	Predicted ubiquitin-protein ligase/hyperplastic discs protein, HECT superfamily	0.013	Posttranslational modification, protein turnover, chaperones	KOG0943
Pkan-16175	GIFK01000766	Pkan-16175	338	1017	729	140	140	1017	2.34436	100	13.6716	3	29	0	36	99.3143	DIPTERA	calponin homology domain-containing protein DDB_G0272472-like isoform X10	CYT		38.902	8.25			0	10.2	1.7	1.7	.	728	1	four and a half lim domains	0.0	gi|157125446	673	351	351	88	91	Aedes aegypti	Caenorhabditis elegans - striated muscle myosin thick filament assembly	0	GO:0005515	protein binding	Interacting selectively and non-covalently with any protein or protein complex (a complex of two or more proteins that may include other nonprotein molecules). [GOC:go_curators]	Adaptor protein Enigma and related PDZ-LIM proteins	1E-036	Signal transduction mechanisms, Cytoskeleton	KOG1703
Pkan-10155	GIFK01000767	Pkan-10155	249	750	18	120	120	750	2.72482	100	16.4533	4	31	0	9	102.833	DIPTERA	calponin homology domain-containing protein DDB_G0272472-like isoform X4	CYT		28.514	9.47			0	10.2	1.7	1.7	.	19	1	Stathmin family protein	2E-095	gi|399941860	349	248	251	75	86	Musca domestica	stathmin - Drosophila melanogaster - axon cargo transport - microtubule-based process - microtubule associated complex - microtubule binding - nervous system development - germ cell migration - regulation of microtubule polymerization or depolymerization - border follicle cell migration - tubulin binding	1e-65	GO:0008017	microtubule binding	Interacting selectively and non-covalently with microtubules, filaments composed of tubulin monomers. [GOC:krc]	Myosin class VI heavy chain	3E-004	Cytoskeleton	KOG0163
Pkan-24022	GIFK01000768	Pkan-24022	168	507	2445	110	110	507	3.6949	100	20.9467	12	31	0	10	96.5455	DIPTERA	calponin/transgelin	CYT		19.025	6.92			0	12.3	4.1	4.1	.	2429	1	AGAP000749-PA	4E-082	gi|333467531	303	169	169	87	92	Anopheles gambiae str. PEST	Drosophila melanogaster - actin binding - actomyosin structure organization	3e-79	GO:0003779	actin binding	Interacting selectively and non-covalently with monomeric or multimeric forms of actin, including actin filaments. [GOC:clt]	Calponin	1E-051	Cytoskeleton	KOG2046
Pkan-20232	GIFK01000831	Pkan-20232	597	1794	1497	3390	3390	1794	32.1807	100	188.567	63	316	21	399	99.7935	DIPTERA	Cdc42-interacting protein CIP4	CYT		66.707	5.44			1	15.8	4.5	5.1	.	1491	1	Fes/CIP4, and EFC/F-BAR-like protein	0.0	gi|399940636	875	604	604	73	84	Musca domestica	Cdc42-interacting protein 4 - Drosophila melanogaster - Rho GTPase binding - mesoderm development - signal transduction - imaginal disc-derived wing hair organization - regulation of synaptic growth at neuromuscular junction - negative regulation of synaptic growth at neuromuscular junction - cellularization - cleavage furrow - membrane tubulation - protein localization - vesicle membrane - negat…	0	GO:0017048	Rho GTPase binding	Interacting selectively and non-covalently with Rho protein, any member of the Rho subfamily of the Ras superfamily of monomeric GTPases. Proteins in the Rho subfamily are involved in relaying signals from cell-surface receptors to the actin cytoskeleton. [ISBN:0198547684, PMID:12581856]	Cdc42-interacting protein CIP4	6E-071	Cytoskeleton	KOG3565
Pkan-23057	GIFK01000875	Pkan-23057	506	1521	2125	335	335	1521	3.75088	100	23.1105	5	48	3	36	104.931	DIPTERA	centromere/microtubule binding protein cbf5	CYT		56.63	9.34			0	10.9	.	.	.	2111	1	centromere/microtubule binding protein cbf5	0.0	gi|157136797	784	529	527	76	85	Aedes aegypti	Nucleolar protein at 60B - Drosophila melanogaster - nucleolus - ribosome biogenesis - rRNA processing - pseudouridine synthesis - nucleus - pseudouridylate synthase activity - germ cell development - pseudouridine synthase activity - RNA binding - wing disc development - neurogenesis	0	GO:0004730	pseudouridylate synthase activity	Catalysis of the reaction: D-ribose 5-phosphate + uracil = H(2)O + pseudouridine 5'-phosphate. [EC:4.2.1.70, RHEA:18340]	Pseudouridine synthase	1E-145	Translation, ribosomal structure and biogenesis	KOG2529
Pkan-1892	GIFK01001148	Pkan-1892	135	408	1208	30	30	408	1.25221	100	6.84069	3	11	0	4	93.0333	REFSEQ-INVERTEBRATE	contactin-4-like	CYT		15.949	9.08			1	15.8	4.5	5.1	.	1206	1	contactin-4-like	7E-054	gi|498946030	209	134	166	76	82	Ceratitis capitata	Protein OIG-4 - Caenorhabditis elegans - extracellular space - neuromuscular junction	8e-19				Neural cell adhesion molecule L1	3E-007	Signal transduction mechanisms	KOG3513
Pkan-28672	GIFK01001158	Pkan-28672	473	1422	4469	320	320	1422	3.83238	100	23.1716	9	43	10	61	103.053	DIPTERA	Cortactin-binding protein 2	CYT		52.304	9.11			0	12.4	3.4	5.6	.	4442	1	AGAP011312-PA	1E-104	gi|157019567	378	510	512	47	60	Anopheles gambiae str. PEST	Drosophila melanogaster - biological_process - molecular_function - cellular_component	6e-94	GO:0003674	molecular_function	Elemental activities, such as catalysis or binding, describing the actions of a gene product at the molecular level. A given gene product may exhibit one or more molecular functions. [GOC:go_curators]	Predicted coiled-coil protein	1E-030	Function unknown	KOG1103
Pkan-26949	GIFK01001206	Pkan-26949	381	1146	3860	659	659	1146	9.79306	100	57.4092	24	90	1	106	99.8361	DIPTERA	Cysteine protease required for autophagy - Apg4p/Aut2p	CYT		43.777	4.92			0	12.4	3.4	5.6	.	3836	1	Autophagy-specific protein, putative	1E-142	gi|157115549	507	391	389	64	78	Aedes aegypti	Autophagy-specific gene 4a - Drosophila melanogaster - cysteine-type endopeptidase activity - regulation of autophagy - positive regulation of autophagy	0	GO:0008233	peptidase activity	Catalysis of the hydrolysis of a peptide bond. A peptide bond is a covalent bond formed when the carbon atom from the carboxyl group of one amino acid shares electrons with the nitrogen atom from the amino group of a second amino acid. [GOC:jl, ISBN:0815332181]	Cysteine protease required for autophagy - Apg4p/Aut2p	1E-110	Cytoskeleton, Intracellular trafficking, secretion, and vesicular transport	KOG2674
Pkan-24147	GIFK01001259	Pkan-24147	544	1635	2485	5729	5729	1635	59.6731	100	357.086	101	668	14	1032	101.91	DIPTERA	Cytoplasmic dynein intermediate chain	CYT		61.031	5.12			0	12.3	4.1	4.1	.	2468	1	AGAP000320-PC	0.0	gi|333467126	917	546	665	79	89	Anopheles gambiae str. PEST	short wing - Drosophila melanogaster - cytoplasmic dynein complex - microtubule motor activity - eye photoreceptor cell differentiation - cytoplasmic transport - protein localization to kinetochore - sperm individualization - spindle organization - centrosome localization - dynein light chain binding - microtubule associated complex - microtubule cytoskeleton organization - axon cargo transport	0	GO:0003777	microtubule motor activity	Catalysis of movement along a microtubule, coupled to the hydrolysis of a nucleoside triphosphate (usually ATP). [GOC:mah, ISBN:0815316194]	Cytoplasmic dynein intermediate chain	1E-117	Cytoskeleton	KOG1587
PkanSigP-19969	GIFK01001264	PkanSigP-19969	782	2349	6065	5450	5450	782	118.688	100	707.668	285	1124	9	696	101.541	DIPTERA	Cytoskeletal regulator Flightless-I (contains leucine-rich and gelsolin repeats) - probable fragment - signalP detected	SIG	28-29	87.98	5.22	84.925	5.1	1	15.8	4.5	5.1	.	1419	1	Gelsolin	0.0	gi|170036627	1096	734	746	71	84	Culex quinquefasciatus	Gelsolin - Drosophila melanogaster - actin filament - extracellular region - cytosol - actin binding - phagocytosis	0	GO:0003779	actin binding	Interacting selectively and non-covalently with monomeric or multimeric forms of actin, including actin filaments. [GOC:clt]	Actin regulatory proteins (gelsolin/villin family)	0.0	Cytoskeleton	KOG0443
Pkan-23533	GIFK01001265	Pkan-23533	358	1077	2290	575	575	1077	9.09222	100	52.1393	21	94	9	66	97.6591	DIPTERA	Cytoskeleton-associated protein	CYT		39.763	9.43			0	12.3	4.1	4.1	.	2275	1	CAP-Gly domain protein	1E-131	gi|399941882	469	364	360	66	78	Musca domestica	Cytoplasmic linker protein 190 - Drosophila melanogaster - microtubule binding - microtubule associated complex - actin binding - protein binding - cell cortex - Golgi apparatus - cellularization - microtubule-based process - fusome - spindle microtubule - microtubule plus-end binding - kinetochore - microtubule plus-end	0	GO:0008017	microtubule binding	Interacting selectively and non-covalently with microtubules, filaments composed of tubulin monomers. [GOC:krc]	Cytoskeleton-associated protein and related proteins	3E-064	Cytoskeleton, General function prediction only	KOG4568
Pkan-20794	GIFK01001404	Pkan-20794	162	489	1600	76	76	489	2.64681	100	14.407	7	24	1	8	92.6974	DIPTERA	Drebrins	CYT		18.477	4.94			0	10.9	.	.	.	1594	1	coactosin-like protein	3E-066	gi|289739495	251	162	163	73	90	Glossina morsitans morsitans	Drosophila melanogaster - actin binding - intracellular	9e-63	GO:0003779	actin binding	Interacting selectively and non-covalently with monomeric or multimeric forms of actin, including actin filaments. [GOC:clt]	Drebrins and related actin binding proteins	1E-041	Cytoskeleton	KOG3655
Pkan-26978	GIFK01001415	Pkan-26978	380	1143	3880	796	796	1143	11.86	100	72.5529	33	114	4	88	104.181	DIPTERA	dynactin	CYT		42.823	5.28			0	12.4	3.4	5.6	.	3856	1	dynactin	1E-123	gi|94469352	442	377	381	58	76	Aedes aegypti	Probable dynactin subunit 2 - Aedes aegypti - dynactin complex - mitotic nuclear division - cell proliferation - vesicle	0	GO:0003674	molecular_function	Elemental activities, such as catalysis or binding, describing the actions of a gene product at the molecular level. A given gene product may exhibit one or more molecular functions. [GOC:go_curators]	Putative dynamitin	5E-072	Cytoskeleton	KOG3958
Pkan-24562	GIFK01001416	Pkan-24562	186	561	2633	317	317	561	9.62308	100	56.7005	26	102	3	27	100.353	REFSEQ-INVERTEBRATE	dynactin subunit 5	CYT		20.384	6.4			0	12.3	4.1	4.1	.	2614	1	dynactin subunit 5-like	7E-088	gi|498941596	323	182	188	80	95	Ceratitis capitata	dynactin-subunit-p25 - Drosophila melanogaster - dynactin complex - microtubule-based movement - positive regulation of retrograde axon cargo transport - spermatogenesis	9e-87				Dynactin, subunit p25	2E-082	Cytoskeleton	KOG3121
Pkan-24603	GIFK01001417	Pkan-24603	178	537	2648	237	237	537	7.51609	100	44.0857	28	66	0	79	99.8903	DIPTERA	dynactin subunit 6	CYT		19.361	7.6			0	12.3	4.1	4.1	.	2629	1	dynactin subunit 6	2E-069	gi|170051776	262	183	182	68	81	Culex quinquefasciatus	lethal (2) 37Ce - Drosophila melanogaster - dynactin complex - microtubule-based movement	9e-63	GO:0045502	dynein binding	Interacting selectively and non-covalently with dynein, the multisubunit protein complex that is associated with microtubules. [GOC:bf]	Dynactin subunit p27/WS-3, involved in transport of organelles along microtubules	6E-059	Intracellular trafficking, secretion, and vesicular transport, Cytoskeleton	KOG4042
Pkan-25689	GIFK01001418	Pkan-25689	188	567	3106	514	514	567	15.4382	100	90.3404	38	112	0	114	99.6556	DIPTERA	Dynactin subunit p22	CYT		21.313	4.48			1	11.3	5.9	7.1	.	3084	1	hypothetical protein AaeL_AAEL000050	9E-054	gi|157103257	210	196	193	54	76	Aedes aegypti	lethal (2) 06496 - Drosophila melanogaster - microtubule-based movement - dynactin complex - regulation of hemocyte proliferation	7e-43				Extracellular matrix glycoprotein Laminin subunit beta	0.039	Extracellular structures	KOG0994
Pkan-28887	GIFK01001419	Pkan-28887	498	1497	4494	1313	1313	1497	14.9369	100	91.5738	37	139	11	315	104.407	DIPTERA	Dynactin subunit p62	CYT		56.39	8.29			0	12.4	3.4	5.6	.	4467	1	dynactin subunit 4-like	1E-175	gi|499007600	617	513	507	57	74	Ceratitis capitata	Drosophila melanogaster - microtubule-based movement - dynactin complex - neurogenesis	0	GO:0047485	protein N-terminus binding	Interacting selectively and non-covalently with a protein N-terminus, the end of any peptide chain at which the 2-amino (or 2-imino) function of a constituent amino acid is not attached in peptide linkage to another amino-acid residue. [ISBN:0198506732]	Dynactin, subunit p62	1E-123	Cell motility	KOG3896
Pkan-25655	GIFK01001421	Pkan-25655	111	336	3088	864	864	336	43.7917	100	228.149	144	318	4	193	88.7245	DIPTERA	dynein light chain	CYT		12.43	5.23			1	11.3	5.9	7.1	.	3066	1	dynein light chain, putative	1E-058	gi|157113951	225	111	111	94	98	Aedes aegypti	Dynein light chain 90F - Drosophila melanogaster - microtubule associated complex - ATPase activity, coupled - dynein complex - microtubule-based movement - spermatid development - dynein intermediate chain binding - protein homodimerization activity - positive regulation of retrograde axon cargo transport - mitotic nuclear division - determination of adult lifespan	6e-55	GO:0042623	ATPase activity, coupled	Catalysis of the reaction: ATP + H2O = ADP + phosphate; this reaction directly drives some other reaction, for example ion transport across a membrane. [EC:3.6.1.3, GOC:jl]	Dynein light chain	2E-044	Cell motility	KOG4081
Pkan-25626	GIFK01001422	Pkan-25626	95	288	3075	920	920	288	54.4018	100	280.035	127	359	3	52	87.663	DIPTERA	dynein light chain 2 cytoplasmic isoform X1	CYT		11.125	8.91			1	11.3	5.9	7.1	.	3053	1	putative cut up, partial	4E-048	gi|524946883	190	95	108	95	96	Anopheles aquasalis	Cytoplasmic dynein light chain 2 - Drosophila melanogaster - cytoskeleton - motor activity - cytoplasmic dynein complex - ATPase activity, coupled - microtubule-based movement - dynein complex - cytoplasm - microtubule-based process	4e-47	GO:0003774	motor activity	Catalysis of the generation of force resulting either in movement along a microfilament or microtubule, or in torque resulting in membrane scission, coupled to the hydrolysis of a nucleoside triphosphate. [GOC:mah, GOC:vw, ISBN:0815316194, PMID:11242086]	Dynein light chain type 1	4E-039	Cytoskeleton	KOG3430
Pkan-25337	GIFK01001423	Pkan-25337	97	294	2950	808	808	294	46.8039	100	245.881	103	321	5	45	89.4691	DIPTERA	dynein light chain roadblock-type 2-like	CYT		10.85	6.07			0	12.3	4.1	4.1	.	2929	1	GF13122	1E-047	gi|194755331	188	97	97	97	100	Drosophila ananassae	roadblock - Drosophila melanogaster - axonemal dynein complex - microtubule-based movement - dynein complex - ATPase activity, coupled - microtubule associated complex - mushroom body development - dendrite morphogenesis	9e-48	GO:0042623	ATPase activity, coupled	Catalysis of the reaction: ATP + H2O = ADP + phosphate; this reaction directly drives some other reaction, for example ion transport across a membrane. [EC:3.6.1.3, GOC:jl]	Dynein-associated protein Roadblock	4E-040	Cell cycle control, cell division, chromosome partitioning, Cell motility	KOG4115
Pkan-30473	GIFK01001424	Pkan-30473	498	1497	4749	1467	1467	1497	16.6888	100	101.665	55	171	5	315	103.744	DIPTERA	Dynein light intermediate chain	CYT		54.976	5.5			2	17.6	3.4	3.2	.	4719	1	putative dynein light intermediate chain	0.0	gi|520832649	749	502	491	74	83	Psorophora albipes	Dynein light intermediate chain - Drosophila melanogaster - motor activity - microtubule associated complex - cytoplasmic dynein complex - dynein complex - microtubule-based movement - ATPase activity, coupled - microtubule motor activity - dendrite morphogenesis - mitotic spindle organization - axon cargo transport - regulation of dendrite morphogenesis - microtubule cytoskeleton organization - …	0	GO:0003774	motor activity	Catalysis of the generation of force resulting either in movement along a microfilament or microtubule, or in torque resulting in membrane scission, coupled to the hydrolysis of a nucleoside triphosphate. [GOC:mah, GOC:vw, ISBN:0815316194, PMID:11242086]	Dynein light intermediate chain	1E-177	Cell motility	KOG3905
Pkan-14021	GIFK01001425	Pkan-14021	4645	13938	456	13257	13257	13938	16.198	100	101.409	41	216	21	1314	106.618	DIPTERA	Dyneins heavy chain - probable fragment	CYT		530.976	5.94			0	10.2	1.7	1.7	.	457	1	dynein heavy chain	0.0	gi|157115226	8398	4664	4662	90	94	Aedes aegypti	Dynein heavy chain 64C - Drosophila melanogaster - microtubule associated complex - microtubule-based movement - ATPase activity, coupled - microtubule motor activity - oogenesis - germarium-derived oocyte fate determination - cytoplasmic dynein complex - motor activity - fusome - fusome organization - germ-line cyst formation - cell cortex - neuroblast proliferation - mushroom body development -…	0	GO:0042623	ATPase activity, coupled	Catalysis of the reaction: ATP + H2O = ADP + phosphate; this reaction directly drives some other reaction, for example ion transport across a membrane. [EC:3.6.1.3, GOC:jl]	Dyneins, heavy chain	0.0	Cytoskeleton	KOG3595
Pkan-27459	GIFK01001427	Pkan-27459	642	1929	4164	922	922	1929	8.13985	100	49.5573	20	74	4	134	103.684	DIPTERA	Dystrophin-like protein - probable fragment	CYT		72.593	7.34			0	12.4	3.4	5.6	.	4140	1	GD10888	0.0	gi|195582759	906	736	741	65	74	Drosophila simulans	Dystrobrevin-like - Drosophila melanogaster - structural constituent of muscle - dystrophin-associated glycoprotein complex - dystrobrevin complex - cytoskeletal protein binding - zinc ion binding - calcium ion binding	0	GO:0005509	calcium ion binding	Interacting selectively and non-covalently with calcium ions (Ca2+). [GOC:ai]	Beta-dystrobrevin	1E-111	Cytoskeleton	KOG4301
Pkan-30068	GIFK01001428	Pkan-30068	3448	10347	4612	5114	5114	10347	8.41713	100	52.6297	11	110	14	2072	106.487	REFSEQ-INVERTEBRATE	Dystrophin-like protein - probable fragment	CYT		396.012	5.19			2	17.6	3.4	3.2	.	4584	1	GF16554	0.0	gi|194744664	3563	3606	3497	55	68	Drosophila ananassae	Dystrophin - Drosophila melanogaster - imaginal disc-derived wing vein morphogenesis - cytoskeleton - structural molecule activity - structural constituent of muscle - dystrophin-associated glycoprotein complex - cytoskeletal protein binding - actin binding - calcium ion binding - zinc ion binding - muscle organ development - structural constituent of cytoskeleton - neuromuscular synaptic transmi…	0	GO:0005198	structural molecule activity	The action of a molecule that contributes to the structural integrity of a complex or assembly within or outside a cell. [GOC:mah]	Dystrophin-like protein	0.0	Cell motility, Signal transduction mechanisms, Cytoskeleton	KOG4286
Pkan-28132	GIFK01001622	Pkan-28132	282	849	4396	660	660	849	13.239	100	75.8587	33	116	1	155	97.5818	DIPTERA	F-actin capping protein alpha subunit	CYT		31.932	5.8			0	12.4	3.4	5.6	.	4371	1	GG22079	1E-128	gi|194881768	457	280	286	77	88	Drosophila erecta	capping protein alpha - Drosophila melanogaster - barbed-end actin filament capping - F-actin capping protein complex - actin cytoskeleton organization - dynactin complex - microtubule-based movement - actin filament organization - WASH complex - actin binding - phagocytosis - regulation of lamellipodium assembly - negative regulation of actin filament polymerization - wing disc development - api…	0	GO:0003779	actin binding	Interacting selectively and non-covalently with monomeric or multimeric forms of actin, including actin filaments. [GOC:clt]	F-actin capping protein, alpha subunit	1E-114	Cytoskeleton	KOG0836
Pkan-19329	GIFK01001623	Pkan-19329	274	825	1281	392	392	825	8.09189	100	48.3418	25	68	1	34	101.74	REFSEQ-INVERTEBRATE	F-actin capping protein beta subunit	CYT		30.883	5.37			1	15.8	4.5	5.1	.	1279	1	GF20820	1E-141	gi|194766373	501	270	276	90	94	Drosophila ananassae	capping protein beta - Drosophila melanogaster - barbed-end actin filament capping - F-actin capping protein complex - actin binding - regulation of actin filament length - actin filament organization - WASH complex - actin cytoskeleton organization - regulation of lamellipodium assembly - wing disc development - border follicle cell migration - cytoplasmic transport, nurse cell to oocyte - cell …	0	GO:0003779	actin binding	Interacting selectively and non-covalently with monomeric or multimeric forms of actin, including actin filaments. [GOC:clt]	F-actin capping protein, beta subunit	1E-127	Cytoskeleton	KOG3174
Pkan-2266	GIFK01001728	Pkan-2266	600	1803	2038	271	271	1803	2.55971	100	15.5363	4	34	1	137	103.365	NR-LIGHT	Gamma-tubulin complex DGRIP91/SPC98 component - probable fragment	CYT		70.136	6.43			0	10.9	.	.	.	2024	1	gamma-tubulin complex component 3 homolog	0.0	gi|498930428	722	611	960	56	74	Ceratitis capitata	Gamma-tubulin ring protein 91 - Drosophila melanogaster - centrosome - gamma-tubulin small complex - microtubule nucleation - mitotic spindle - microtubule binding - microtubule-based process - microtubule associated complex - microtubule minus-end binding - male meiosis - meiotic spindle stabilization - gamma-tubulin binding - spindle pole - centrosome organization - mitotic spindle organization…	0	GO:0008017	microtubule binding	Interacting selectively and non-covalently with microtubules, filaments composed of tubulin monomers. [GOC:krc]	Gamma-tubulin complex, DGRIP91/SPC98 component	1E-114	Cytoskeleton	KOG2000
Pkan-18390	GIFK01001803	Pkan-18390	895	2688	1074	2950	2950	2688	18.6901	100	115.091	55	182	12	1017	104.87	DIPTERA	gliotactin - probable fragment	CYT		102.154	6.43			1	15.8	4.5	5.1	.	1072	1	gliotactin	0.0	gi|157120608	1409	923	993	71	84	Aedes aegypti	Gliotactin - Drosophila melanogaster - carboxylic ester hydrolase activity - establishment of blood-nerve barrier - plasma membrane - female meiosis chromosome segregation - septate junction - septate junction assembly - regulation of tube size, open tracheal system - maintenance of imaginal disc-derived wing hair orientation - border follicle cell migration - synaptic target recognition - cell a…	0	GO:0052689	carboxylic ester hydrolase activity	Catalysis of the hydrolysis of a carboxylic ester bond. [EC:3.1.1, EC:3.1.1.1, GOC:curators]	Acetylcholinesterase/Butyrylcholinesterase	4E-078	Signal transduction mechanisms	KOG4389
Pkan-27190	GIFK01002566	Pkan-27190	521	1566	4015	1177	1177	1566	12.7998	100	78.5881	19	149	0	306	104.562	DIPTERA	Kinesin light chain	CYT		59.047	5.78			0	12.4	3.4	5.6	.	3991	1	putative kinesin light chain	0.0	gi|520832622	881	497	511	88	94	Psorophora albipes	Kinesin light chain - Drosophila melanogaster - kinesin complex - microtubule motor activity - microtubule-based movement - microtubule-based process - microtubule associated complex - regulation of cell cycle	0	GO:0003777	microtubule motor activity	Catalysis of movement along a microtubule, coupled to the hydrolysis of a nucleoside triphosphate (usually ATP). [GOC:mah, ISBN:0815316194]	Kinesin light chain	1E-135	Cytoskeleton	KOG1840
Pkan-28758	GIFK01002567	Pkan-28758	510	1533	4481	672	672	1533	7.46526	100	45.6628	18	86	1	259	104.168	DIPTERA	Kinesin light chain	CYT		57.897	5.91			0	12.4	3.4	5.6	.	4454	1	kinesin light chain-like isoform X1	0.0	gi|499014017	748	493	527	77	86	Ceratitis capitata	Kinesin light chain - Drosophila melanogaster - kinesin complex - microtubule motor activity - microtubule-based movement - microtubule-based process - microtubule associated complex - regulation of cell cycle	0	GO:0003777	microtubule motor activity	Catalysis of movement along a microtubule, coupled to the hydrolysis of a nucleoside triphosphate (usually ATP). [GOC:mah, ISBN:0815316194]	Kinesin light chain	1E-121	Cytoskeleton	KOG1840
Pkan-18276	GIFK01002568	Pkan-18276	629	1890	1043	1536	1536	1890	13.8404	100	85.4794	26	131	5	336	105.18	DIPTERA	Kinesin light chain - probable fragment	CYT		71.627	6.03			1	15.8	4.5	5.1	.	1041	1	GF22267	1E-172	gi|194769027	605	676	683	50	66	Drosophila ananassae	Protein interacting with APP tail-1 - Drosophila melanogaster - microtubule-based movement - kinesin complex - phagocytosis - regulation of microtubule-based movement - pole plasm oskar mRNA localization	0	GO:0003777	microtubule motor activity	Catalysis of movement along a microtubule, coupled to the hydrolysis of a nucleoside triphosphate (usually ATP). [GOC:mah, ISBN:0815316194]	Kinesin light chain	3E-056	Cytoskeleton	KOG1840
Pkan-26968	GIFK01002569	Pkan-26968	300	903	3873	382	382	903	7.20433	100	42.7984	13	72	0	115	101.17	DIPTERA	Kinesin light chain - probable fragment	CYT		34.864	5.77			0	12.4	3.4	5.6	.	3849	1	AGAP008033-PA	8E-096	gi|157015058	351	294	364	57	75	Anopheles gambiae str. PEST	Tetratricopeptide repeat domain 19 - Drosophila melanogaster - jump response - mitochondrial respiratory chain complex III biogenesis - optomotor response	2e-81				Kinesin light chain	7E-021	Cytoskeleton	KOG1840
Pkan-10796	GIFK01002571	Pkan-10796	1676	5031	107	3260	3260	5031	11.0352	100	68.5277	23	121	6	803	105.756	DIPTERA	Kinesin-like protein	CYT		188.962	5.75			0	10.2	1.7	1.7	.	108	1	kinesin-like protein unc-104-like isoform X4	0.0	gi|498924580	2836	1690	1680	84	90	Ceratitis capitata	Kinesin-like protein unc-104 - Anopheles gambiae - microtubule associated complex - vesicle transport along microtubule - synaptic vesicle transport	0	GO:0003674	molecular_function	Elemental activities, such as catalysis or binding, describing the actions of a gene product at the molecular level. A given gene product may exhibit one or more molecular functions. [GOC:go_curators]	Kinesin-like protein	0.0	Cytoskeleton	KOG0245
Pkan-18359	GIFK01002572	Pkan-18359	1851	5556	1062	3478	3478	5556	10.6607	100	65.41	24	133	3	714	104.492	DIPTERA	Kinesin-like protein	CYT		207.077	5.7			1	15.8	4.5	5.1	.	1060	1	Kinesin-73, isoform C	0.0	gi|440214418	2654	1928	1899	72	81	Drosophila melanogaster	Kinesin heavy chain 73 - Drosophila melanogaster - microtubule motor activity - microtubule binding - kinesin complex - microtubule-based movement - ATP binding - astral microtubule - establishment of spindle orientation - regulation of synapse structure and activity - microtubule plus-end - protein homodimerization activity - early endosome	0	GO:0003777	microtubule motor activity	Catalysis of movement along a microtubule, coupled to the hydrolysis of a nucleoside triphosphate (usually ATP). [GOC:mah, ISBN:0815316194]	Kinesin-like protein	0.0	Cytoskeleton	KOG0241
Pkan-18776	GIFK01002573	Pkan-18776	965	2898	1174	5287	5287	2898	31.0691	100	191.882	90	294	10	1543	105.178	REFSEQ-INVERTEBRATE	Kinesin-like protein	CYT		109.53	5.65			1	15.8	4.5	5.1	.	1172	1	kinesin heavy chain-like	0.0	gi|498998171	1605	959	974	85	93	Ceratitis capitata	Kinesin heavy chain - Drosophila melanogaster - cytoplasm - motor activity - microtubule binding - kinesin complex - axon cargo transport - larval locomotory behavior - microtubule-based movement - microtubule motor activity - microtubule plus-end - neurotransmitter secretion - neuronal action potential propagation - regulation of pole plasm oskar mRNA localization - plus-end-directed microtubule…	0	GO:0003774	motor activity	Catalysis of the generation of force resulting either in movement along a microfilament or microtubule, or in torque resulting in membrane scission, coupled to the hydrolysis of a nucleoside triphosphate. [GOC:mah, GOC:vw, ISBN:0815316194, PMID:11242086]	Kinesin (SMY1 subfamily)	0.0	Cytoskeleton	KOG0240
Pkan-21116	GIFK01002574	Pkan-21116	741	2226	1680	1337	1337	2226	10.2288	100	63.4412	14	123	1	533	105.625	DIPTERA	Kinesin-like protein	CYT		84.936	7.89			0	10.9	.	.	.	1672	1	AGAP010396-PA	0.0	gi|157018398	1026	742	781	72	82	Anopheles gambiae str. PEST	Kinesin-like protein at 68D - Drosophila melanogaster - anterograde axon cargo transport - motor activity - microtubule-based movement - plus-end kinesin complex - microtubule motor activity - kinesin complex - microtubule binding - ATP binding - establishment or maintenance of microtubule cytoskeleton polarity - sensory perception of smell	0	GO:0003774	motor activity	Catalysis of the generation of force resulting either in movement along a microfilament or microtubule, or in torque resulting in membrane scission, coupled to the hydrolysis of a nucleoside triphosphate. [GOC:mah, GOC:vw, ISBN:0815316194, PMID:11242086]	Kinesin-like protein	1E-165	Cytoskeleton	KOG4280
Pkan-21671	GIFK01002575	Pkan-21671	1191	3576	1828	1789	1789	3576	8.51982	100	51.9055	14	138	16	371	103.753	REFSEQ-INVERTEBRATE	Kinesin-like protein	CYT		134.46	5.82			0	10.9	.	.	.	1819	1	pleckstrin homology-like domain family B member 1-like isoform X1	0.0	gi|498930456	878	1503	1462	40	53	Ceratitis capitata	Drosophila melanogaster - microtubule-based movement - microtubule motor activity - kinesin complex	0	GO:0003777	microtubule motor activity	Catalysis of movement along a microtubule, coupled to the hydrolysis of a nucleoside triphosphate (usually ATP). [GOC:mah, ISBN:0815316194]	Kinesin-like protein	2E-013	Cytoskeleton	KOG0245
Pkan-21955	GIFK01002576	Pkan-21955	1493	4482	1896	1376	1376	4482	5.22835	100	32.1419	2	69	2	299	104.695	DIPTERA	Kinesin-like protein	CYT		165.671	8.4			0	10.9	.	.	.	1885	1	kinesin family member 21	0.0	gi|157121027	1363	1005	1006	69	84	Aedes aegypti	Kinesin-like protein at 31E - Drosophila melanogaster - microtubule-based movement - kinesin complex - microtubule motor activity - motor activity - cytoplasm - microtubule binding - ATP binding	0	GO:0003777	microtubule motor activity	Catalysis of movement along a microtubule, coupled to the hydrolysis of a nucleoside triphosphate (usually ATP). [GOC:mah, ISBN:0815316194]	Kinesin-like protein	1E-138	Cytoskeleton	KOG0244
Pkan-24366	GIFK01002577	Pkan-24366	669	2010	2561	1975	1975	2010	16.7336	100	101.703	49	208	4	952	103.505	DIPTERA	Kinesin-like protein	CYT		76.114	5.38			0	12.3	4.1	4.1	.	2542	1	kinesin-like protein KIF3A	0.0	gi|157127829	1086	677	678	80	90	Aedes aegypti	Kinesin-like protein at 64D - Drosophila melanogaster - kinesin complex - microtubule-based movement - microtubule motor activity - sensory perception of sound - sperm axoneme assembly - nonmotile primary cilium assembly - microtubule binding - ATP binding - anterograde axon cargo transport - neuron projection morphogenesis - axon guidance - establishment or maintenance of microtubule cytoskeleto…	0	GO:0003777	microtubule motor activity	Catalysis of movement along a microtubule, coupled to the hydrolysis of a nucleoside triphosphate (usually ATP). [GOC:mah, ISBN:0815316194]	Kinesin-like protein	1E-165	Cytoskeleton	KOG4280
Pkan-6171	GIFK01002578	Pkan-6171	1169	3510	5170	2551	2551	3510	12.3772	100	76.3761	30	131	7	315	105.089	DIPTERA	Kinesin-like protein	CYT		132.23	5.75			2	17.6	3.4	3.2	.	5136	1	kinesin heavy chain	0.0	gi|157167951	1352	1269	1252	59	71	Aedes aegypti	Kinesin-like protein at 98A - Drosophila melanogaster - microtubule motor activity - microtubule-based movement - kinesin complex - phosphatidylinositol binding - microtubule binding - ATP binding	0	GO:0003777	microtubule motor activity	Catalysis of movement along a microtubule, coupled to the hydrolysis of a nucleoside triphosphate (usually ATP). [GOC:mah, ISBN:0815316194]	Kinesin-like protein	0.0	Cytoskeleton	KOG0245
Pkan-7265	GIFK01002579	Pkan-7265	1015	3048	5273	512	512	3048	2.8607	100	17.7566	3	43	3	153	105.707	DIPTERA	Kinesin-like protein	CYT		115.95	6.62			2	17.6	3.4	3.2	.	5239	1	kinesin-like protein costa-like isoform X2	0.0	gi|498935897	1147	1131	1237	55	70	Ceratitis capitata	Kinesin-like protein costa - Drosophila pseudoobscura pseudoobscura - cytoplasm - positive regulation of hh target transcription factor activity - microtubule binding	0	GO:0008017	microtubule binding	Interacting selectively and non-covalently with microtubules, filaments composed of tubulin monomers. [GOC:krc]	Kinesin-like protein	3E-031	Cytoskeleton	KOG4280
Pkan-17090	GIFK01002580	Pkan-17090	712	2139	838	716	716	2139	5.70059	100	34.3347	15	58	1	146	102.573	REFSEQ-INVERTEBRATE	Kinesin-like protein - probable fragment	CYT		79.552	8.5			1	15.8	4.5	5.1	.	837	1	Kinesin motor protein	0.0	gi|399939818	953	774	765	65	75	Musca domestica	Kinesin-like protein at 10A - Drosophila melanogaster - kinesin complex - motor activity - mitotic sister chromatid segregation - kinetochore microtubule - microtubule-based movement - microtubule motor activity - microtubule binding - ATP binding - mitotic anaphase A - spindle pole - spindle organization - mitotic spindle organization - centrosome duplication - meiotic spindle - mitotic spindle …	0	GO:0003774	motor activity	Catalysis of the generation of force resulting either in movement along a microfilament or microtubule, or in torque resulting in membrane scission, coupled to the hydrolysis of a nucleoside triphosphate. [GOC:mah, GOC:vw, ISBN:0815316194, PMID:11242086]	Kinesin-like protein	0.0	Cytoskeleton	KOG0246
Pkan-17353	GIFK01002616	Pkan-17353	826	2481	873	934	934	2481	6.41118	100	39.7936	12	88	1	132	105.704	DIPTERA	Leucine-rich repeat (LRR) protein contains calponin homology domain	CYT		92.592	6.63			1	15.8	4.5	5.1	.	873	1	AGAP010012-PA	0.0	gi|157014176	647	684	700	55	66	Anopheles gambiae str. PEST	Leucine-rich-repeats and calponin homology domain protein - Drosophila melanogaster - Ras protein signal transduction - cell cortex - cleavage furrow	0	GO:0003674	molecular_function	Elemental activities, such as catalysis or binding, describing the actions of a gene product at the molecular level. A given gene product may exhibit one or more molecular functions. [GOC:go_curators]	Leucine-rich repeat (LRR) protein, contains calponin homology domain	1E-159	Cytoskeleton	KOG0532
Pkan-3919	GIFK01002624	Pkan-3919	1349	4050	4944	4454	4454	4050	18.7289	100	116.722	49	203	9	564	106.135	DIPTERA	LIM and calponin homology -containing protein 1 - probable fragment	CYT		151.654	5.06			2	17.6	3.4	3.2	.	4910	1	CG43427, isoform M	0.0	gi|383292488	891	1601	1533	39	51	Drosophila melanogaster	Drosophila melanogaster - cellular_component - molecular_function - zinc ion binding - imaginal disc-derived wing morphogenesis	0	GO:0003674	molecular_function	Elemental activities, such as catalysis or binding, describing the actions of a gene product at the molecular level. A given gene product may exhibit one or more molecular functions. [GOC:go_curators]	Focal adhesion adaptor protein Paxillin and related LIM proteins	0.004	Signal transduction mechanisms	KOG1701
Pkan-11170	GIFK01002642	Pkan-11170	226	681	164	313	313	681	7.82735	100	45.6755	17	78	0	69	99.377	DIPTERA	LisH motif-containing protein	CYT		25.838	5.14			0	10.2	1.7	1.7	.	165	1	putative lish motif-containing protein	4E-098	gi|520833537	358	225	228	79	91	Psorophora albipes	Glucose-induced degradation protein 8 homolog - Gallus gallus - nucleus	8e-69	GO:0003674	molecular_function	Elemental activities, such as catalysis or binding, describing the actions of a gene product at the molecular level. A given gene product may exhibit one or more molecular functions. [GOC:go_curators]	LisH motif-containing protein	2E-061	Cytoskeleton	KOG2659
PkanSigP-18765	GIFK01002751	PkanSigP-18765	116	349	5998	42	42	349	2.04947	100	10.5559	2	17	0	15	87.7143	DIPTERA	Members of tubulin/FtsZ family - signalP detected	SIG	23-24	12.939	4.65	10.49	4.56	0	12.7	1	2.3	.	5875	1	hypothetical protein AaeL_AAEL008947	2E-028	gi|157120354	125	111	561	55	72	Aedes aegypti	misato - Drosophila melanogaster - mitotic sister chromatid segregation - cytoskeleton - molecular_function - spindle assembly involved in mitosis - cytoplasm	4e-17	GO:0003674	molecular_function	Elemental activities, such as catalysis or binding, describing the actions of a gene product at the molecular level. A given gene product may exhibit one or more molecular functions. [GOC:go_curators]	Members of tubulin/FtsZ family	3E-008	Cytoskeleton	KOG2530
Pkan-12302	GIFK01002801	Pkan-12302	448	1347	298	981	981	1347	12.4028	100	77.314	17	121	8	102	106.159	DIPTERA	Microfibrillar-associated protein MFAP1	CYT		52.91	5.36			0	10.2	1.7	1.7	.	297	1	GG14837	1E-162	gi|194865034	573	474	476	61	76	Drosophila erecta	Microfibril-associated protein 1 - Drosophila melanogaster - microfibril - mRNA splicing, via spliceosome - catalytic step 2 spliceosome - precatalytic spliceosome - protein complex - protein binding - regulation of G2/M transition of mitotic cell cycle - neurogenesis	0	GO:0005515	protein binding	Interacting selectively and non-covalently with any protein or protein complex (a complex of two or more proteins that may include other nonprotein molecules). [GOC:go_curators]	Microfibrillar-associated protein MFAP1	5E-086	Cytoskeleton	KOG1425
Pkan-17812	GIFK01002807	Pkan-17812	1463	4392	953	2916	2916	4392	11.3069	100	69.8124	33	129	14	331	105.15	DIPTERA	microtubule associated-protein orbit	CYT		162.943	9.04			1	15.8	4.5	5.1	.	952	1	microtubule associated-protein orbit	0.0	gi|157109069	1824	1502	1453	65	78	Aedes aegypti	chromosome bows - Drosophila melanogaster - spindle microtubule - GTP binding - spindle organization - nucleus - microtubule binding - microtubule associated complex - mitotic nuclear division - cytoplasm - mitotic spindle organization - chromosome, centromeric region - polar microtubule - centrosome - microtubule organizing center - mitotic sister chromatid segregation - negative regulation of R…	0	GO:0005525	GTP binding	Interacting selectively and non-covalently with GTP, guanosine triphosphate. [GOC:ai]	CLIP-associating protein	1E-028	General function prediction only	KOG2956
Pkan-14018	GIFK01002808	Pkan-14018	1932	5799	455	4513	4513	5799	13.2535	100	82.5468	14	141	17	1603	106.069	DIPTERA	microtubule binding protein	CYT		227.892	10.81			0	10.2	1.7	1.7	.	456	1	GG11315	0.0	gi|194909438	1081	1796	1951	37	57	Drosophila erecta	abnormal spindle - Drosophila melanogaster - microtubule associated complex - microtubule binding - microtubule organizing center - microtubule cytoskeleton organization - microtubule-based process - astral microtubule nucleation - centrosome - actin filament reorganization involved in cell cycle - establishment of meiotic spindle localization - ovarian fusome organization - germarium-derived ooc…	0	GO:0008017	microtubule binding	Interacting selectively and non-covalently with microtubules, filaments composed of tubulin monomers. [GOC:krc]	Microtubule-associated protein Asp	2E-016	Cytoskeleton	KOG0165
Pkan-25191	GIFK01002809	Pkan-25191	1026	3081	2887	1263	1263	3081	6.98119	100	43.2545	17	96	2	136	105.516	DIPTERA	microtubule binding protein	CYT		115.59	4.87			0	12.3	4.1	4.1	.	2866	1	microtubule binding protein, putative	0.0	gi|157131843	738	1122	1114	43	56	Aedes aegypti	Centrosomal protein 190kD - Drosophila melanogaster - centrosome - protein binding - microtubule binding - nucleus - chromatin binding - polytene chromosome - microtubule associated complex - microtubule-based process - metal ion binding - DNA binding - nuclear axial expansion - chromatin insulator sequence binding - polytene chromosome band - POZ domain binding - gene looping	0	GO:0005515	protein binding	Interacting selectively and non-covalently with any protein or protein complex (a complex of two or more proteins that may include other nonprotein molecules). [GOC:go_curators]	Proteins containing BTB/POZ and Kelch domains, involved in regulatory/signal transduction processes	7E-007	Signal transduction mechanisms, General function prediction only	KOG4441
Pkan-26185	GIFK01002810	Pkan-26185	422	1269	3373	271	271	1269	3.63685	100	22.4846	6	56	0	48	105.288	DIPTERA	Microtubule binding protein YTM1 (contains WD40 repeats)	CYT		47.423	5.16			1	11.3	5.9	7.1	.	3351	1	WD domain protein	1E-172	gi|399946352	605	420	428	66	82	Musca domestica	Ribosome biogenesis protein WDR12 homolog - Drosophila ananassae - maturation of LSU-rRNA from tricistronic rRNA transcript (SSU-rRNA, 5.8S rRNA, LSU-rRNA) - PeBoW complex	0				Microtubule binding protein YTM1 (contains WD40 repeats)	1E-143	Cytoskeleton	KOG0313
Pkan-19758	GIFK01002812	Pkan-19758	4937	14814	1369	24552	24552	14814	28.2249	100	177.639	55	354	60	4076	107.182	DIPTERA	Microtubule-actin cross-linking factor 1 - probable fragment	CYT		568.293	6.15			1	15.8	4.5	5.1	.	1366	1	Short stop/Kakapo long isoform	0.0	gi|6690788	6013	5051	5201	59	76	Drosophila melanogaster	short stop - Drosophila melanogaster - muscle attachment - muscle organ development - microtubule-based process - microtubule binding - actin binding - determination of muscle attachment site - dendrite morphogenesis - cytoskeleton - cytoskeletal protein binding - regulation of axon extension - branch fusion, open tracheal system - open tracheal system development - lumen formation, open tracheal…	0	GO:0008017	microtubule binding	Interacting selectively and non-covalently with microtubules, filaments composed of tubulin monomers. [GOC:krc]	Beta-spectrin	1E-117	Cytoskeleton	KOG0517
Pkan-26291	GIFK01002813	Pkan-26291	2021	6066	3433	4609	4609	6066	12.9396	100	80.9979	25	150	7	897	106.603	DIPTERA	Microtubule-associated protein - probable fragment	CYT		223.799	8.43			1	11.3	5.9	7.1	.	3410	1	microtubule associated protein xmap215	0.0	gi|157111037	2607	2088	2065	64	78	Aedes aegypti	mini spindles - Drosophila melanogaster - microtubule associated complex - microtubule binding - microtubule-based process - spindle pole - centrosome - female meiotic division - pronuclear fusion - protein binding - mitotic nuclear division - cytoplasmic microtubule organization - oocyte microtubule cytoskeleton organization - bicoid mRNA localization - mitotic spindle elongation - tubulin bindi…	0	GO:0008017	microtubule binding	Interacting selectively and non-covalently with microtubules, filaments composed of tubulin monomers. [GOC:krc]	Microtubule-associated protein	1E-121	Cytoskeleton	KOG1820
Pkan-25946	GIFK01002814	Pkan-25946	108	327	3236	82	82	327	4.27055	100	22.5321	14	33	0	8	89.8537	NR-LIGHT	microtubule-associated protein 1A/1B light chain	CYT		12.791	9.26			1	11.3	5.9	7.1	.	3214	1	GF23138	1E-014	gi|194764513	79.3	98	122	37	69	Drosophila ananassae	Uncharacterized protein - Gallus gallus - autophagic vacuole assembly - pre-autophagosomal structure - autophagic vacuole membrane - mitochondrion degradation - cytosol - cellular response to nitrogen starvation - microtubule binding - phosphatidylethanolamine binding - CVT pathway - piecemeal microautophagy of nucleus - late nucleophagy - GABA receptor binding - protein targeting to vacuole invo…	4e-25	GO:0008017	microtubule binding	Interacting selectively and non-covalently with microtubules, filaments composed of tubulin monomers. [GOC:krc]	Microtubule-associated anchor protein involved in autophagy and membrane trafficking	1E-025	Cytoskeleton	KOG1654
Pkan-26957	GIFK01002815	Pkan-26957	624	1875	3866	1531	1531	1875	13.9057	100	84.4853	38	146	5	299	103.476	NR-LIGHT	Microtubule-associated protein 1B	CYT		69.376	8.79			0	12.4	3.4	5.6	.	3842	1	hypothetical protein AND_17270	1E-110	gi|312373554	400	713	761	40	53	Anopheles darlingi	Microtubule-associated protein 1B - Rattus norvegicus - microtubule bundle formation - cytosol - microtubule - plasma membrane - microtubule binding - metabolic process - dendrite development - hydrolase activity - negative regulation of intracellular transport - positive regulation of axon extension - mitochondrion transport along microtubule - axon extension - establishment of monopolar cell po…	5e-09	GO:0008017	microtubule binding	Interacting selectively and non-covalently with microtubules, filaments composed of tubulin monomers. [GOC:krc]	Runt and related transcription factors	0.073	Transcription	KOG3982
Pkan-25458	GIFK01002817	Pkan-25458	100	303	3004	264	264	303	14.8381	100	81.4455	21	115	0	27	93.4773	DIPTERA	Microtubule-associated protein CRIPT	CYT		11.289	9.75			0	12.3	4.1	4.1	.	2983	1	hypothetical protein AaeL_AAEL013232	7E-046	gi|157135046	182	100	100	79	90	Aedes aegypti	cysteine-rich PDZ-binding protein - Danio rerio - biological_process - cytoplasm - molecular_function	8e-41	GO:0003674	molecular_function	Elemental activities, such as catalysis or binding, describing the actions of a gene product at the molecular level. A given gene product may exhibit one or more molecular functions. [GOC:go_curators]	Microtubule-associated protein CRIPT	7E-036	Cytoskeleton	KOG3476
Pkan-25122	GIFK01002819	Pkan-25122	822	2469	2856	5082	5082	2469	35.0535	100	217.627	67	335	44	988	105.73	DIPTERA	microtubule-associated protein futsch	CYT		93.149	5.67			0	12.3	4.1	4.1	.	2835	1	AGAP006756-PA	4E-070	gi|157020684	267	960	1004	28	43	Anopheles gambiae str. PEST	Uncharacterized protein - Canis lupus familiaris - structural molecule activity - intermediate filament	4e-09	GO:0004687	myosin light chain kinase activity	Catalysis of the reaction: ATP + myosin-light-chain = ADP + myosin-light-chain phosphate. [EC:2.7.11.18]	WD40 repeat-containing protein L2DTL	0.13	Function unknown	KOG0321
Pkan-27937	GIFK01002820	Pkan-27937	3678	11037	4326	5943	5943	11037	9.17007	100	57.5297	20	120	27	746	106.841	DIPTERA	microtubule-associated protein futsch	CYT		403.068	5.04			0	12.4	3.4	5.6	.	4301	1	microtubule-associated protein futsch	0.0	gi|170055227	2108	3917	4575	40	53	Culex quinquefasciatus	futsch - Drosophila melanogaster - microtubule associated complex - microtubule binding - microtubule cytoskeleton - dendrite morphogenesis - axonogenesis - regulation of synaptic growth at neuromuscular junction - microtubule cytoskeleton organization - microtubule-based process - protein binding - compound eye development - nervous system development - neuromuscular junction development - hydro…	0	GO:0008017	microtubule binding	Interacting selectively and non-covalently with microtubules, filaments composed of tubulin monomers. [GOC:krc]	Microtubule-associated proteins	5E-029	Cytoskeleton	KOG3592
Pkan-10468	GIFK01002821	Pkan-10468	615	1848	51	295	295	1848	2.71855	100	16.6834	6	41	10	48	104.515	DIPTERA	microtubule-associated protein futsch isoform X2	CYT		69.717	4.87			0	10.2	1.7	1.7	.	52	1	hypothetical protein AaeL_AAEL012081	2E-096	gi|157131399	354	638	603	39	55	Aedes aegypti	SFRS2-interacting protein - Dictyostelium discoideum - metal ion binding - zinc ion binding	6e-23	GO:0003674	molecular_function	Elemental activities, such as catalysis or binding, describing the actions of a gene product at the molecular level. A given gene product may exhibit one or more molecular functions. [GOC:go_curators]	Uncharacterized conserved protein	2E-004	Function unknown	KOG1980
Pkan-24234	GIFK01002822	Pkan-24234	1064	3195	2516	1102	1102	3195	5.87393	100	36.7111	9	58	2	414	106.436	NR-LIGHT	microtubule-associated protein futsch-like	CYT		118.539	4.5			1	15.8	4.5	5.1	.	867	1	GA28568	2E-015	gi|198151215	86.3	913	1997	20	33	Drosophila pseudoobscura pseudoobscura	antigen 332, DBL-like protein - Plasmodium falciparum 3D7 - host cell surface receptor binding - single organismal cell-cell adhesion - host cell membrane - Maurer's cleft	1e-15	GO:0046789	host cell surface receptor binding	Interacting selectively and non-covalently with a receptor on the host cell surface. [GOC:ai, PMID:11511370]	SNF2 family DNA-dependent ATPase	2E-004	General function prediction only	KOG0391
Pkan-24758	GIFK01002823	Pkan-24758	2323	6972	2708	2474	2474	6972	6.0431	100	37.667	9	95	10	547	106.15	DIPTERA	microtubule-associated protein futsch-like - probable fragment	CYT		257.969	4.56			0	12.3	4.1	4.1	.	2688	1	GA21255	0.0	gi|198139183	719	2649	3127	28	42	Drosophila pseudoobscura pseudoobscura	Drosophila melanogaster - zinc ion binding - nucleus - negative regulation of transcription, DNA-templated - polytene chromosome interband - polytene chromosome - RSF complex - heterochromatin organization involved in chromatin silencing	0	GO:0008270	zinc ion binding	Interacting selectively and non-covalently with zinc (Zn) ions. [GOC:ai]	DNA-binding protein jumonji/RBP2/SMCY, contains JmjC domain	2E-006	General function prediction only	KOG1246
Pkan-27458	GIFK01002824	Pkan-27458	1771	5316	4163	2742	2742	5316	8.78416	100	54.7686	20	117	6	392	106.182	DIPTERA	microtubule-associated protein futsch-like - probable fragment	CYT		194.525	7.69			0	12.4	3.4	5.6	.	4139	1	AGAP004866-PA	0.0	gi|157016907	897	2188	2109	33	46	Anopheles gambiae str. PEST	protein partner of snf - Drosophila melanogaster - sequence-specific DNA binding transcription factor activity - regulation of transcription, DNA-templated - nucleus - zinc ion binding - hydrolase activity, acting on acid anhydrides - regulation of alternative mRNA splicing, via spliceosome - protein binding - small nuclear ribonucleoprotein complex - nuclear chromatin	0	GO:0003700	sequence-specific DNA binding transcription factor activity	Interacting selectively and non-covalently with a specific DNA sequence in order to modulate transcription. The transcription factor may or may not also interact selectively with a protein or macromolecular complex. [GOC:curators, GOC:txnOH]	Predicted transcription factor DATF1, contains PHD and TFS2M domains	3E-037	Transcription	KOG1634
Pkan-24118	GIFK01002825	Pkan-24118	1192	3579	2478	13132	13132	3579	62.4866	100	387.363	164	764	42	3585	105.573	DIPTERA	microtubule-associated protein futsch-like isoform X1	CYT		130.373	5.25			0	12.3	4.1	4.1	.	2461	1	breast carcinoma amplified sequence	0.0	gi|157120886	1072	852	877	64	77	Aedes aegypti	rudhira - Drosophila melanogaster - molecular_function - cytoplasm - macropinocytosis	0	GO:0003674	molecular_function	Elemental activities, such as catalysis or binding, describing the actions of a gene product at the molecular level. A given gene product may exhibit one or more molecular functions. [GOC:go_curators]	WD40 repeat protein	6E-092	General function prediction only	KOG2109
Pkan-26673	GIFK01002826	Pkan-26673	1197	3594	3673	1235	1235	3594	5.85203	100	36.246	10	74	6	254	105.481	DIPTERA	microtubule-associated protein futsch-like isoform X1 - probable fragment	CYT		133.963	4.39			1	11.3	5.9	7.1	.	3650	1	hypothetical protein AaeL_AAEL007417	1E-104	gi|157116051	383	1345	1538	28	42	Aedes aegypti	windei - Drosophila melanogaster - chromosome	2e-49	GO:0003674	molecular_function	Elemental activities, such as catalysis or binding, describing the actions of a gene product at the molecular level. A given gene product may exhibit one or more molecular functions. [GOC:go_curators]	Transcription regulator XNP/ATRX, DEAD-box superfamily	6E-008	Transcription	KOG1015
Pkan-2912	GIFK01002827	Pkan-2912	124	375	4518	1561	1561	375	70.8907	100	320.192	35	894	1	279	76.9206	DIPTERA	microtubule-associated protein Jupiter isoform X8 - probable fragment	CYT		13.137	10.37			0	12.4	3.4	5.6	.	4491	1	hypothetical protein AaeL_AAEL014490	2E-021	gi|157105421	102	128	167	46	62	Aedes aegypti	Microtubule-associated protein Jupiter - Drosophila willistoni - structural constituent of cytoskeleton - nucleus - cytosol - microtubule associated complex - microtubule binding - positive regulation of microtubule polymerization	3e-19	GO:0005200	structural constituent of cytoskeleton	The action of a molecule that contributes to the structural integrity of a cytoskeletal structure. [GOC:mah]	Sideroflexin	0.18	General function prediction only	KOG3767
Pkan-2913	GIFK01002828	Pkan-2913	194	585	4520	5350	5350	585	155.746	100	865.832	24	1381	22	562	94.6755	DIPTERA	microtubule-associated protein Jupiter-like isoform X4	CYT		20.776	9.79			0	12.4	3.4	5.6	.	4493	1	microtubule-associated protein Jupiter-like isoform X4	4E-053	gi|498933361	208	208	197	54	64	Ceratitis capitata	Jupiter - Drosophila melanogaster - nucleic acid binding - metal ion binding - microtubule cytoskeleton - cytosol - structural constituent of cytoskeleton - positive regulation of microtubule polymerization - microtubule binding - microtubule associated complex - nucleus	6e-45	GO:0003676	nucleic acid binding	Interacting selectively and non-covalently with any nucleic acid. [GOC:jl]	mRNA cleavage and polyadenylation factor IA/II complex, subunit CLP1	1.8	RNA processing and modification	KOG2749
Pkan-20637	GIFK01002829	Pkan-20637	286	861	1573	1801	1801	861	35.6228	100	203.017	105	345	7	210	97.0577	DIPTERA	microtubule-associated protein RP/EB family member 3-like isoform X7	CYT		32.333	5.64			0	10.9	.	.	.	1567	1	LD08743p	1E-111	gi|4689344	403	297	290	69	80	Drosophila melanogaster	Eb1 - Drosophila melanogaster - microtubule associated complex - microtubule-based process - microtubule binding - microtubule - mitotic spindle elongation - spindle assembly - chromosome segregation - establishment of mitotic spindle localization - mitotic spindle organization - spindle microtubule - locomotory behavior - flight behavior - cytoplasm - cytoplasmic microtubule - sensory organ deve…	0	GO:0008017	microtubule binding	Interacting selectively and non-covalently with microtubules, filaments composed of tubulin monomers. [GOC:krc]	Microtubule-binding protein involved in cell cycle control	9E-089	Cell cycle control, cell division, chromosome partitioning, Cytoskeleton	KOG3000
Pkan-4853	GIFK01002830	Pkan-4853	275	828	5042	298	298	828	6.1292	100	35.6353	13	59	9	100	99.104	DIPTERA	microtubule-associated protein tau	CYT		29.368	9.7			2	17.6	3.4	3.2	.	5008	1	microtubule-associated protein tau	1E-109	gi|157167805	395	272	293	70	83	Aedes aegypti	microtubule-associated protein tau a - Danio rerio - microtubule binding - microtubule - cytoplasm - tubulin binding - cytoskeleton	4e-38	GO:0005515	protein binding	Interacting selectively and non-covalently with any protein or protein complex (a complex of two or more proteins that may include other nonprotein molecules). [GOC:go_curators]	Microtubule-associated protein TAU	1E-024	Cytoskeleton	KOG2418
Pkan-12233	GIFK01002832	Pkan-12233	620	1863	281	1675	1675	1863	15.3116	100	92.7241	34	167	11	785	103.132	DIPTERA	Microtubule-associated tumor suppressor 1 homolog	CYT		70.038	5.77			0	10.2	1.7	1.7	.	280	1	toucan	1E-124	gi|170028417	447	801	809	40	53	Culex quinquefasciatus	toucan - Drosophila melanogaster - cell cortex - nucleus - ovarian follicle cell development - syncytial blastoderm mitotic cell cycle - midbody - nuclear membrane - centrosome - spindle - spindle pole - mitotic spindle organization - spindle microtubule - protein kinase binding - mitotic sister chromatid segregation - imaginal disc-derived wing morphogenesis	3e-59	GO:0019901	protein kinase binding	Interacting selectively and non-covalently with a protein kinase, any enzyme that catalyzes the transfer of a phosphate group, usually from ATP, to a protein substrate. [GOC:jl]	Myosin class II heavy chain	4E-006	Cytoskeleton	KOG0161
Pkan-1312	GIFK01002871	Pkan-1312	793	2379	367	393	393	2379	2.8133	100	17.8937	6	39	0	51	108.318	DIPTERA	Mitochondrial inheritance and actin cytoskeleton organization protein	CYT		90.664	6.09			0	10.2	1.7	1.7	.	367	1	conserved hypothetical protein	0.0	gi|170047810	901	798	929	57	73	Culex quinquefasciatus	Phagocyte signaling-impaired protein - Aedes aegypti - molecular_function - lysosome - phagocytosis, engulfment - immune response	0	GO:0003674	molecular_function	Elemental activities, such as catalysis or binding, describing the actions of a gene product at the molecular level. A given gene product may exhibit one or more molecular functions. [GOC:go_curators]	Mitochondrial inheritance and actin cytoskeleton organization protein	1E-157	Cytoskeleton	KOG2053
Pkan-16020	GIFK01003040	Pkan-16020	427	1284	702	555	555	1284	7.36115	100	41.2586	7	123	5	58	95.4523	REFSEQ-INVERTEBRATE	muscle LIM protein Mlp84B-like - probable fragment	CYT		45.781	8.6			0	10.2	1.7	1.7	.	701	1	LOW QUALITY PROTEIN: muscle LIM protein Mlp84B-like	0.0	gi|499002053	768	438	502	77	86	Ceratitis capitata	Muscle LIM protein at 84B - Drosophila melanogaster - muscle tissue development - actin cytoskeleton - nucleus - cytoplasm - skeletal muscle tissue development - cell differentiation - zinc ion binding - structural constituent of muscle - sarcomere organization - Z disc - regulation of establishment of planar polarity	0	GO:0008270	zinc ion binding	Interacting selectively and non-covalently with zinc (Zn) ions. [GOC:ai]	Regulatory protein MLP and related LIM proteins	2E-025	Signal transduction mechanisms, Cytoskeleton	KOG1700
Pkan-11234	GIFK01003041	Pkan-11234	1178	3537	170	2566	2566	3537	12.3549	100	76.7475	35	149	6	533	105.79	DIPTERA	Muscle M-line assembly protein unc-89	CYT		131.881	8.7			0	10.2	1.7	1.7	.	171	1	hypothetical protein AaeL_AAEL009346	1E-131	gi|157122997	472	1387	1647	32	44	Aedes aegypti	MAEBL, putative - Plasmodium falciparum 3D7 - biological_process - apical complex	8e-13	GO:0003674	molecular_function	Elemental activities, such as catalysis or binding, describing the actions of a gene product at the molecular level. A given gene product may exhibit one or more molecular functions. [GOC:go_curators]	Myosin class II heavy chain	3E-005	Cytoskeleton	KOG0161
Pkan-20666	GIFK01003042	Pkan-20666	1024	3075	1575	582	582	3075	3.22326	100	19.7255	7	55	1	323	104.22	DIPTERA	Muscle M-line assembly protein unc-89	CYT		115.418	9.32			0	10.9	.	.	.	1569	1	hypothetical protein AaeL_AAEL011023	1E-141	gi|157128094	504	1147	1160	33	49	Aedes aegypti	Drosophila melanogaster - metal ion binding - neurogenesis	3e-97	GO:0003676	nucleic acid binding	Interacting selectively and non-covalently with any nucleic acid. [GOC:jl]	Zn finger proteins	3E-005	General function prediction only	KOG3608
Pkan-16592	GIFK01003043	Pkan-16592	792	2376	785	489	489	2376	3.50494	100	20.9066	7	55	7	197	101.583	DIPTERA	Muscle M-line assembly protein unc-89 - probable fragment	CYT		88.272	9.08			1	15.8	4.5	5.1	.	784	1	hypothetical protein AaeL_AAEL011569	1E-089	gi|157129744	332	888	944	31	48	Aedes aegypti	Ankyrin 2 - Drosophila melanogaster - cytoskeletal anchoring at plasma membrane - plasma membrane - structural constituent of cytoskeleton - cytoskeletal protein binding - signal transduction - axon extension - microtubule cytoskeleton organization - terminal bouton - presynaptic membrane - neuromuscular junction development - neuromuscular junction - presynaptic periactive zone - negative regula…	4e-23	GO:0005200	structural constituent of cytoskeleton	The action of a molecule that contributes to the structural integrity of a cytoskeletal structure. [GOC:mah]	DNA topoisomerase I	0.002	Replication, recombination and repair	KOG0981
Pkan-20363	GIFK01003044	Pkan-20363	2021	6066	1517	2735	2735	6066	7.67843	100	47.9883	16	102	8	354	106.434	DIPTERA	Muscle M-line assembly protein unc-89 - probable fragment	CYT		223.078	9.33			1	15.8	4.5	5.1	.	1511	1	conserved hypothetical protein	0.0	gi|170063684	1044	2566	2548	35	45	Culex quinquefasciatus	dikar - Drosophila melanogaster - molecular_function - cellular_component - olfactory learning - learning or memory - long-term memory	0	GO:0003674	molecular_function	Elemental activities, such as catalysis or binding, describing the actions of a gene product at the molecular level. A given gene product may exhibit one or more molecular functions. [GOC:go_curators]	Transcription initiation factor TFIID, subunit BDF1 and related bromodomain proteins	4E-017	Transcription	KOG1474
PkanSigP-13626	GIFK01003045	PkanSigP-13626	340	1020	5734	111	111	1020	1.85328	100	11.4422	2	22	0	8	105.144	DIPTERA	muscle M-line assembly protein unc-89-like - signalP detected	SIG	31-32	37.624	6.01	33.689	5.66	0	12.7	1	2.3	.	5778	1	neuromusculin	1E-101	gi|157104518	370	308	1460	57	73	Aedes aegypti	neuromusculin - Drosophila melanogaster - plasma membrane - cell adhesion - molecular_function - synaptic target recognition	5e-78	GO:0003674	molecular_function	Elemental activities, such as catalysis or binding, describing the actions of a gene product at the molecular level. A given gene product may exhibit one or more molecular functions. [GOC:go_curators]	Predicted transmembrane protein of the immunoglobulin family of cell adhesion molecules	0.002	General function prediction only	KOG3515
Pkan-10984		Pkan-10984	325	978	151	616	616	978	10.7265	98.0573	59.3957	0	102	2	90	94.3003	DIPTERA	muscleblind isoform O	CYT		35.401	9.35			0	10.2	1.7	1.7	.	152	1	muscleblind, isoform O	1E-131	gi|440214470	468	344	583	68	75	Drosophila melanogaster	Drosophila melanogaster - muscle organ development - embryo development - nucleus - compound eye photoreceptor cell differentiation - nucleic acid binding - somatic muscle development - DNA binding - peripheral nervous system development - regulation of female receptivity - metal ion binding - apoptotic process - perinuclear region of cytoplasm - cytoplasm - imaginal disc-derived wing morphogenes…	6e-88	GO:0003676	nucleic acid binding	Interacting selectively and non-covalently with any nucleic acid. [GOC:jl]	C3H1-type Zn-finger protein	2E-059	Transcription	KOG2494
Pkan-19839	GIFK01003046	Pkan-19839	182	549	1396	81	81	549	2.51264	100	14.5428	5	25	0	6	98.5679	DIPTERA	muscle-specific protein 20	CYT		20.566	7.78			1	15.8	4.5	5.1	.	1390	1	putative muscle-specific protein 20	9E-088	gi|524933873	323	182	182	82	93	Anopheles aquasalis	Muscle protein 20 - Drosophila melanogaster - calcium ion binding - contractile fiber - actin binding - regulation of cell shape - cell adhesion - myoblast fusion - regulation of myoblast fusion	2e-59	GO:0005509	calcium ion binding	Interacting selectively and non-covalently with calcium ions (Ca2+). [GOC:ai]	Calponin	1E-047	Cytoskeleton	KOG2046
Pkan-25975	GIFK01003047	Pkan-25975	184	555	3254	260	260	555	7.97807	100	46.7441	26	75	1	23	99.7808	DIPTERA	muscle-specific protein 20	CYT		20.312	8.68			1	11.3	5.9	7.1	.	3232	1	GJ21167	2E-084	gi|195379924	311	184	184	80	90	Drosophila virilis	Muscle protein 20 - Drosophila melanogaster - calcium ion binding - contractile fiber - actin binding - regulation of cell shape - cell adhesion - myoblast fusion - regulation of myoblast fusion	6e-80	GO:0005509	calcium ion binding	Interacting selectively and non-covalently with calcium ions (Ca2+). [GOC:ai]	Calponin	2E-060	Cytoskeleton	KOG2046
Pkan-21003	GIFK01003048	Pkan-21003	9394	28182	1642	7115	7115	28182	4.29953	100	27.0638	2	66	32	1941	107.198	DIPTERA	Muscle-specific protein 300 isoform K - probable fragment	IND		1081.48	5.1			0	10.9	.	.	.	1635	1	Muscle-specific protein 300, isoform K	0.0	gi|440213383	8348	9583	11917	46	65	Drosophila melanogaster	spectrin repeat containing, nuclear envelope 1b - Danio rerio - actin binding - integral component of membrane	0	GO:0003779	actin binding	Interacting selectively and non-covalently with monomeric or multimeric forms of actin, including actin filaments. [GOC:clt]	Beta-spectrin	3E-054	Cytoskeleton	KOG0517
Pkan-10664	GIFK01003055	Pkan-10664	1097	3294	83	1409	1409	3294	7.28459	100	44.2747	10	95	3	154	103.507	NR-LIGHT	myosin binding subunit isoform I	CYT		120.298	6.18			0	10.2	1.7	1.7	.	84	1	FI18194p1	0.0	gi|372466653	855	1201	1144	45	58	Drosophila melanogaster	Myosin binding subunit - Drosophila melanogaster - oogenesis - myosin binding - myosin phosphatase complex - myosin phosphatase activity - dorsal closure - imaginal disc-derived wing hair organization - regulation of compound eye photoreceptor development - epidermis development - imaginal disc morphogenesis - apical junction complex - axon extension - germline ring canal formation - apical corte…	0	GO:0017022	myosin binding	Interacting selectively and non-covalently with any part of a myosin complex; myosins are any of a superfamily of molecular motor proteins that bind to actin and use the energy of ATP hydrolysis to generate force and movement along actin filaments. [GOC:mah, http://www.mrc-lmb.cam.ac.uk/myosin/Review/Reviewframeset.html]	Myosin phosphatase, regulatory subunit	5E-078	Posttranslational modification, protein turnover, chaperones, Signal transduction mechanisms	KOG0505
Pkan-26702	GIFK01003056	Pkan-26702	648	1947	3691	675	675	1947	5.90413	100	36.2589	16	63	1	99	104.587	NR-LIGHT	Myosin class I heavy chain	CYT		70.835	6.43			1	11.3	5.9	7.1	.	3668	1	p130CAS	0.0	gi|170027897	713	603	614	65	74	Culex quinquefasciatus	p130CAS - Drosophila melanogaster - focal adhesion - cytoskeletal anchoring at plasma membrane - axonal defasciculation - maintenance of cell polarity - single organismal cell-cell adhesion	0	GO:0003674	molecular_function	Elemental activities, such as catalysis or binding, describing the actions of a gene product at the molecular level. A given gene product may exhibit one or more molecular functions. [GOC:go_curators]	Myosin class I heavy chain	5E-008	Cytoskeleton	KOG0162
Pkan-11622	GIFK01003057	Pkan-11622	1963	5892	207	10482	10482	5892	30.297	100	188.352	79	391	38	1475	105.875	DIPTERA	Myosin class I heavy chain - probable fragment	CYT		226.918	5.41			0	10.2	1.7	1.7	.	208	1	myosin heavy chain, non-muscle-like isoform X1	0.0	gi|498968591	3341	1969	1968	86	93	Ceratitis capitata	zipper - Drosophila melanogaster - unconventional myosin complex - dorsal closure - head involution - Malpighian tubule morphogenesis - salivary gland morphogenesis - border follicle cell migration - cytoskeleton - ovarian follicle cell migration - ATPase activity, coupled - motor activity - myosin complex - imaginal disc-derived wing hair organization - muscle contraction - muscle attachment - m…	0	GO:0042623	ATPase activity, coupled	Catalysis of the reaction: ATP + H2O = ADP + phosphate; this reaction directly drives some other reaction, for example ion transport across a membrane. [EC:3.6.1.3, GOC:jl]	Myosin class II heavy chain	0.0	Cytoskeleton	KOG0161
Pkan-25953	GIFK01003058	Pkan-25953	2256	6771	3240	3757	3757	6771	9.44944	100	58.956	15	112	23	545	106.254	REFSEQ-INVERTEBRATE	Myosin class I heavy chain - probable fragment	CYT		256.222	9.23			1	11.3	5.9	7.1	.	3218	1	myosin-rhogap protein, myr	0.0	gi|157105680	1466	1616	2258	54	64	Aedes aegypti	Uncharacterized protein - Bos taurus - motor activity - GTPase activator activity - ATP binding - metabolic process - myosin complex - intracellular signal transduction - positive regulation of GTPase activity	0	GO:0003774	motor activity	Catalysis of the generation of force resulting either in movement along a microfilament or microtubule, or in torque resulting in membrane scission, coupled to the hydrolysis of a nucleoside triphosphate. [GOC:mah, GOC:vw, ISBN:0815316194, PMID:11242086]	Myosin VII, myosin IXB and related myosins	0.0	Cell motility	KOG4229
Pkan-29126	GIFK01003059	Pkan-29126	1802	5409	4519	3054	3054	5409	9.61545	100	59.8663	18	126	13	928	106.03	DIPTERA	Myosin class I heavy chain - probable fragment	CYT		208.93	8.51			0	12.4	3.4	5.6	.	4492	1	myosin-Va	0.0	gi|170046590	2189	1811	1822	60	77	Culex quinquefasciatus	dilute class unconventional myosin - Drosophila melanogaster - ATP binding - myosin complex - actin binding - motor activity - calmodulin binding - ATPase activity, coupled - actin filament binding - myosin V complex - anterior/posterior axis specification, embryo - myosin light chain binding - actin filament-based movement - actin-dependent ATPase activity - sperm individualization - oogenesis -…	0	GO:0005524	ATP binding	Interacting selectively and non-covalently with ATP, adenosine 5'-triphosphate, a universally important coenzyme and enzyme regulator. [ISBN:0198506732]	Myosin class V heavy chain	0.0	Cytoskeleton	KOG0160
Pkan-4641	GIFK01003060	Pkan-4641	582	1746	5013	307	307	1746	2.99441	100	12.9422	2	126	1	45	73.6059	DIPTERA	Myosin class I heavy chain - probable fragment	CYT		66.737	5.94			2	17.6	3.4	3.2	.	4979	1	hypothetical protein AND_20818	0.0	gi|312371934	983	587	1731	82	89	Anopheles darlingi	Drosophila melanogaster - ATPase activity, coupled - myosin complex - ATP binding - motor activity	0	GO:0005524	ATP binding	Interacting selectively and non-covalently with ATP, adenosine 5'-triphosphate, a universally important coenzyme and enzyme regulator. [ISBN:0198506732]	Myosin class II heavy chain	1E-138	Cytoskeleton	KOG0161
Pkan-17071	GIFK01003061	Pkan-17071	756	2271	834	3815	3815	2271	28.6085	100	176.351	77	332	9	500	104.978	DIPTERA	Myosin class II heavy chain	CYT		84.134	6.44			1	15.8	4.5	5.1	.	833	1	angiomotin	0.0	gi|157111390	655	823	963	51	65	Aedes aegypti	Uncharacterized protein - Gallus gallus - vasculogenesis - in utero embryonic development - gastrulation with mouth forming second - stress fiber - ruffle - establishment of cell polarity involved in ameboidal cell migration - receptor activity - actin filament - tight junction - chemotaxis - COP9 signalosome - external side of plasma membrane - integral component of membrane - negative regulatio…	1e-41	GO:0004872	receptor activity	Combining with an extracellular or intracellular messenger to initiate a change in cell activity. [GOC:ceb, ISBN:0198506732]	Myosin class II heavy chain	4E-008	Cytoskeleton	KOG0161
Pkan-18090	GIFK01003062	Pkan-18090	476	1431	1007	239	239	1431	2.8443	100	16.9616	6	28	2	48	101.556	REFSEQ-INVERTEBRATE	Myosin class II heavy chain	CYT		55.575	5.41			1	15.8	4.5	5.1	.	1006	1	coiled-coil domain-containing protein 102A-like isoform X4	1E-169	gi|498970648	596	474	503	66	79	Ceratitis capitata	Drosophila melanogaster - myosin complex	0	GO:0003674	molecular_function	Elemental activities, such as catalysis or binding, describing the actions of a gene product at the molecular level. A given gene product may exhibit one or more molecular functions. [GOC:go_curators]	Myosin class II heavy chain	1E-011	Cytoskeleton	KOG0161
Pkan-18661	GIFK01003063	Pkan-18661	1027	3084	1145	580	580	3084	3.20281	100	19.6764	6	37	3	144	104.624	DIPTERA	Myosin class II heavy chain	CYT		118.633	5.33			1	15.8	4.5	5.1	.	1143	1	AGAP003753-PA	0.0	gi|333466718	726	1143	1150	41	57	Anopheles gambiae str. PEST	PFTAIRE-interacting factor 1A - Drosophila melanogaster - regulation of transcription, DNA-templated - sequence-specific DNA binding transcription factor activity - sequence-specific DNA binding	1e-96				Myosin class II heavy chain	5E-009	Cytoskeleton	KOG0161
Pkan-18953	GIFK01003064	Pkan-18953	665	1998	1215	1082	1082	1998	9.22252	100	56.0846	12	94	2	776	103.565	DIPTERA	Myosin class II heavy chain	CYT		75.642	5.27			1	15.8	4.5	5.1	.	1213	1	hook protein	0.0	gi|157109544	855	677	685	63	79	Aedes aegypti	Protein hook - Aedes aegypti - endosome - endocytosis - microtubule binding - cytoskeleton-dependent intracellular transport	0	GO:0008017	microtubule binding	Interacting selectively and non-covalently with microtubules, filaments composed of tubulin monomers. [GOC:krc]	Myosin class II heavy chain	1E-011	Cytoskeleton	KOG0161
Pkan-24125	GIFK01003065	Pkan-24125	647	1944	2481	2329	2329	1944	20.4029	100	127.935	21	207	5	335	106.787	DIPTERA	Myosin class II heavy chain	CYT		74.272	6.53			0	12.3	4.1	4.1	.	2464	1	GI23889	1E-177	gi|195107409	621	692	692	49	68	Drosophila mojavensis	GCC88 ortholog (H. sapiens) - Drosophila melanogaster - protein targeting to Golgi - ADP-ribosylation factor binding - protein homodimerization activity - Golgi vesicle transport - Golgi trans cisterna - Rab GTPase binding	0	GO:0030306	ADP-ribosylation factor binding	Interacting selectively and non-covalently with ARF, ADP-ribosylation factor, a small monomeric cytosolic GTPase that, when bound to GTP, binds to the membranes of cells. [ISBN:0198506732]	Myosin class II heavy chain	2E-007	Cytoskeleton	KOG0161
Pkan-24718	GIFK01003066	Pkan-24718	999	3000	2691	1598	1598	3000	9.07138	100	55.831	27	94	4	215	104.815	DIPTERA	Myosin class II heavy chain	CYT		113.809	6.28			0	12.3	4.1	4.1	.	2672	1	hypothetical protein AaeL_AAEL002548	0.0	gi|157167749	728	1012	969	42	59	Aedes aegypti	Tsc1 - Drosophila melanogaster - negative regulation of cell proliferation - regulation of cell cycle - negative regulation of cell growth - negative regulation of organ growth - regulation of organ growth - insulin receptor signaling pathway - negative regulation of cell size - negative regulation of insulin receptor signaling pathway - regulation of cell growth - cytoplasm - signal transduction…	0	GO:0019900	kinase binding	Interacting selectively and non-covalently with a kinase, any enzyme that catalyzes the transfer of a phosphate group. [GOC:jl]	Myosin class II heavy chain	1E-013	Cytoskeleton	KOG0161
Pkan-24889	GIFK01003067	Pkan-24889	375	1128	2762	914	914	1128	13.7992	100	83.5293	36	127	4	99	103.089	DIPTERA	Myosin class II heavy chain	CYT		43.199	4.78			0	12.3	4.1	4.1	.	2741	1	GF21015	1E-115	gi|194763547	416	429	439	53	67	Drosophila ananassae	Drosophila melanogaster - cellular_component - molecular_function - neuron projection morphogenesis	0	GO:0003674	molecular_function	Elemental activities, such as catalysis or binding, describing the actions of a gene product at the molecular level. A given gene product may exhibit one or more molecular functions. [GOC:go_curators]	Myosin class II heavy chain	4E-007	Cytoskeleton	KOG0161
Pkan-24931	GIFK01003068	Pkan-24931	995	2988	2778	2757	2757	2988	15.7135	100	97.4716	40	174	9	442	105.638	DIPTERA	Myosin class II heavy chain	CYT		112.837	4.98			0	12.3	4.1	4.1	.	2757	1	blastoderm specific protein 25d	0.0	gi|170036531	693	1146	1154	40	55	Culex quinquefasciatus	Blastoderm-specific gene 25D - Drosophila melanogaster - biological_process - cellular_component - molecular_function	0	GO:0003674	molecular_function	Elemental activities, such as catalysis or binding, describing the actions of a gene product at the molecular level. A given gene product may exhibit one or more molecular functions. [GOC:go_curators]	Myosin class II heavy chain	3E-009	Cytoskeleton	KOG0161
Pkan-25702	GIFK01003069	Pkan-25702	1191	3576	3111	938	938	3576	4.46707	100	27.4329	12	55	1	165	104.584	DIPTERA	Myosin class II heavy chain	CYT		136.774	7.12			1	11.3	5.9	7.1	.	3089	1	centrosomal protein of 164 kDa-like	0.0	gi|498963134	756	1331	1374	40	55	Ceratitis capitata	Dictyostelium discoideum - metabolic process - NAD+ ADP-ribosyltransferase activity - extracellular space	4e-24	GO:0003950	NAD+ ADP-ribosyltransferase activity	Catalysis of the reaction: NAD+ + (ADP-D-ribosyl)(n)-acceptor = nicotinamide + (ADP-D-ribosyl)(n+1)-acceptor. [EC:2.4.2.30]	Myosin class II heavy chain	1E-008	Cytoskeleton	KOG0161
Pkan-28063	GIFK01003070	Pkan-28063	546	1641	4374	4147	4147	1641	43.0371	100	259.397	148	409	4	1037	102.645	DIPTERA	Myosin class II heavy chain	CYT		62.447	5.11			0	12.4	3.4	5.6	.	4349	1	AGAP001308-PA	1E-173	gi|157012859	610	563	559	58	75	Anopheles gambiae str. PEST	Drosophila melanogaster - cellular_component - molecular_function - neuron projection morphogenesis	0	GO:0003674	molecular_function	Elemental activities, such as catalysis or binding, describing the actions of a gene product at the molecular level. A given gene product may exhibit one or more molecular functions. [GOC:go_curators]	Myosin class II heavy chain	7E-011	Cytoskeleton	KOG0161
Pkan-21654	GIFK01003071	Pkan-21654	2814	8445	1821	46988	46988	8445	94.7556	100	597.038	222	1166	97	9691	107.304	REFSEQ-INVERTEBRATE	Myosin class II heavy chain - probable fragment	CYT		315.124	9.03			0	10.9	.	.	.	1813	1	myosin xv	0.0	gi|157129369	3883	2899	2807	68	78	Aedes aegypti	Myosin 10A - Drosophila melanogaster - unconventional myosin complex - myosin complex - ATPase activity, coupled - ATP binding - motor activity - protein binding - filopodium - neuronal cell body - filopodium assembly - dorsal closure - intracellular protein transport	0	GO:0042623	ATPase activity, coupled	Catalysis of the reaction: ATP + H2O = ADP + phosphate; this reaction directly drives some other reaction, for example ion transport across a membrane. [EC:3.6.1.3, GOC:jl]	Myosin class V heavy chain	1E-172	Cytoskeleton	KOG0160
Pkan-23045	GIFK01003072	Pkan-23045	1024	3075	2122	1053	1053	3075	5.83178	100	36.333	9	77	2	276	106.101	NR-LIGHT	Myosin class II heavy chain - probable fragment	CYT		118.368	9.16			0	10.9	.	.	.	2108	1	myosin i	0.0	gi|157130852	1601	1024	1024	75	86	Aedes aegypti	Myosin 61F - Drosophila melanogaster - actin binding - ATPase activity, coupled - myosin complex - motor activity - cytoplasm - mesoderm development - ATP binding - determination of left/right symmetry - microvillus organization - brush border - defense response to bacterium - imaginal disc-derived male genitalia morphogenesis - cell cortex	0	GO:0003779	actin binding	Interacting selectively and non-covalently with monomeric or multimeric forms of actin, including actin filaments. [GOC:clt]	Myosin class I heavy chain	0.0	Cytoskeleton	KOG0164
Pkan-30357	GIFK01003073	Pkan-30357	977	2934	4711	1621	1621	2934	9.40894	100	57.8698	22	96	4	293	104.744	DIPTERA	Myosin class II heavy chain - probable fragment	CYT		113.11	9.52			2	17.6	3.4	3.2	.	4681	1	myosin i	0.0	gi|157133053	1355	974	1002	65	81	Aedes aegypti	Myosin 31DF - Drosophila melanogaster - actin binding - myosin complex - ATPase activity, coupled - cytoplasm - motor activity - mesoderm development - determination of left/right symmetry - ATP binding - imaginal disc-derived male genitalia morphogenesis - determination of digestive tract left/right asymmetry - cell cortex	0	GO:0003779	actin binding	Interacting selectively and non-covalently with monomeric or multimeric forms of actin, including actin filaments. [GOC:clt]	Myosin class I heavy chain	0.0	Cytoskeleton	KOG0164
Pkan-7292	GIFK01003074	Pkan-7292	875	2628	5277	616	616	2628	3.99184	100	24.5571	7	47	3	132	104.766	NR-LIGHT	Myosin class II heavy chain - probable fragment	CYT		102.131	5.44			2	17.6	3.4	3.2	.	5243	1	GI12410	0.0	gi|195125876	1298	875	879	77	88	Drosophila mojavensis	Paramyosin - Drosophila melanogaster - structural constituent of muscle - motor activity - mesoderm development - striated muscle myosin thick filament - myosin complex - myofibril assembly	0	GO:0008307	structural constituent of muscle	The action of a molecule that contributes to the structural integrity of a muscle fiber. [GOC:mah]	Myosin class II heavy chain	0.0	Cytoskeleton	KOG0161
Pkan-23419	GIFK01003075	Pkan-23419	1242	3729	2248	6938	6938	3729	31.6854	100	191.863	57	330	15	1478	103.122	DIPTERA	Myosin class V heavy chain - probable fragment	CYT		142.138	8.99			0	10.9	.	.	.	2233	1	myosin vi	0.0	gi|157105157	1999	1241	1245	79	88	Aedes aegypti	jaguar - Drosophila melanogaster - ATPase activity, coupled - unconventional myosin complex - actin binding - dorsal closure - spermatid development - actin filament-based movement - cytoplasm - spindle organization - nucleus organization - nucleus localization - pseudocleavage involved in syncytial blastoderm formation - actin cytoskeleton organization - cytoskeleton-dependent cytoplasmic transp…	0	GO:0042623	ATPase activity, coupled	Catalysis of the reaction: ATP + H2O = ADP + phosphate; this reaction directly drives some other reaction, for example ion transport across a membrane. [EC:3.6.1.3, GOC:jl]	Myosin class VI heavy chain	0.0	Cytoskeleton	KOG0163
Pkan-9955	GIFK01003076	Pkan-9955	2161	6486	5582	7583	7583	6486	19.9105	100	122.664	49	249	10	2963	104.919	DIPTERA	Myosin class V heavy chain - probable fragment	CYT		249.829	9.02			0	12.7	1	2.3	.	5543	1	myosin-VIIa	0.0	gi|170036103	4046	2162	2173	91	96	Culex quinquefasciatus	Myosin-VIIa - Aedes aegypti - ATP binding - cytoplasm - ATP catabolic process - sensory perception of sound - chaeta morphogenesis - actin filament-based movement - actin-dependent ATPase activity - myosin light chain binding - imaginal disc-derived wing hair organization - antennal morphogenesis	0	GO:0005524	ATP binding	Interacting selectively and non-covalently with ATP, adenosine 5'-triphosphate, a universally important coenzyme and enzyme regulator. [ISBN:0198506732]	Myosin VII, myosin IXB and related myosins	0.0	Cell motility	KOG4229
Pkan-26653	GIFK01003078	Pkan-26653	880	2643	3658	4989	4989	2643	32.1465	100	196.824	77	298	24	1948	104.277	NR-LIGHT	myosin heavy chain	CYT		99.203	6.95			1	11.3	5.9	7.1	.	3635	1	hypothetical protein AaeL_AAEL003252	0.0	gi|157135388	878	849	3192	59	71	Aedes aegypti	pleckstrin homology domain containing, family A member 5 - Rattus norvegicus - cytosol - phosphatidylinositol-5-phosphate binding - phosphatidylinositol-3-phosphate binding - reproductive system development - phosphatidylinositol-4-phosphate binding - phosphatidylinositol-3,5-bisphosphate binding	2e-10	GO:0010314	phosphatidylinositol-5-phosphate binding	Interacting selectively and non-covalently with phosphatidylinositol-5-phosphate, a derivative of phosphatidylinositol in which the inositol ring is phosphorylated at the 5' position. [GOC:bf, GOC:tair_curators]	Myosin class II heavy chain	1E-004	Cytoskeleton	KOG0161
Pkan-5022	GIFK01003079	Pkan-5022	1511	4536	5078	3629	3629	4536	13.6248	100	83.2079	23	159	8	413	104.004	DIPTERA	myosin heavy chain isoform R - probable fragment	CYT		173.603	5.58			2	17.6	3.4	3.2	.	5044	1	myosin heavy chain, isoform R	0.0	gi|383291521	2711	1513	1962	92	96	Drosophila melanogaster	Myosin heavy chain - Drosophila melanogaster - sarcomere - protein homodimerization activity - structural constituent of muscle - muscle contraction - locomotion - microfilament motor activity - muscle myosin complex - polytene chromosome puff - muscle organ development - ATPase activity, coupled - myosin complex - skeletal muscle myosin thick filament assembly - ATP binding - myofibril assembly …	0	GO:0042803	protein homodimerization activity	Interacting selectively and non-covalently with an identical protein to form a homodimer. [GOC:jl]	Myosin class II heavy chain	0.0	Cytoskeleton	KOG0161
Pkan-26247	GIFK01003080	Pkan-26247	151	456	3405	484	484	456	18.0758	100	102.362	47	134	5	38	96.4463	DIPTERA	myosin light chain 1	CYT		17.062	4.46			1	11.3	5.9	7.1	.	3382	1	myosin light chain 1, putative	4E-062	gi|157167807	237	150	159	74	86	Aedes aegypti	Myosin light chain alkali - Drosophila virilis - muscle myosin complex	4e-54	GO:0000146	microfilament motor activity	Catalysis of movement along a microfilament, coupled to the hydrolysis of a nucleoside triphosphate (usually ATP). [GOC:mah, ISBN:0815316194]	Myosin essential light chain, EF-Hand protein superfamily	1E-027	Cytoskeleton	KOG0030
PkanSigP-24329	GIFK01003081	PkanSigP-24329	267	803	6357	134	134	803	2.84189	100	17.4072	3	37	2	73	104.313	REFSEQ-INVERTEBRATE	Myosin light chain kinase smooth muscle - probable fragment	BL	21-22	31.485	8.55	29.301	8.76	0	12.7	1	2.3	.	5965	1	GH07636p	1E-123	gi|15010494	441	267	1721	77	86	Drosophila melanogaster	bent - Drosophila melanogaster - cytoplasm - myosin light chain kinase activity - structural constituent of cytoskeleton - protein serine/threonine kinase activity - protein phosphorylation - mesoderm development - ATP binding - structural constituent of muscle - Z disc - sarcomere organization	0	GO:0004687	myosin light chain kinase activity	Catalysis of the reaction: ATP + myosin-light-chain = ADP + myosin-light-chain phosphate. [EC:2.7.11.18]	Ca2+/calmodulin-dependent protein kinase, EF-Hand protein superfamily	7E-025	Signal transduction mechanisms	KOG0032
Pkan-26888	GIFK01003082	Pkan-26888	215	648	3809	343	343	648	9.0144	100	54.7809	21	83	0	25	103.493	REFSEQ-INVERTEBRATE	myosin regulatory light chain 2	CYT		23.318	4.65			1	11.3	5.9	7.1	.	3785	1	LD22691p	3E-081	gi|16648286	301	221	222	71	81	Drosophila melanogaster	Myosin light chain 2 - Drosophila melanogaster - muscle myosin complex - microfilament motor activity - calcium ion binding - myosin complex - muscle system process - myofibril - myofibril assembly - flight	2e-81	GO:0000146	microfilament motor activity	Catalysis of movement along a microfilament, coupled to the hydrolysis of a nucleoside triphosphate (usually ATP). [GOC:mah, ISBN:0815316194]	Myosin regulatory light chain, EF-Hand protein superfamily	1E-049	Cytoskeleton	KOG0031
Pkan-24405	GIFK01003083	Pkan-24405	174	525	2576	7056	7056	525	228.885	100	1278.08	866	1772	19	1023	95.0951	DIPTERA	myosin regulatory light chain sqh	CYT		20.027	4.63			0	12.3	4.1	4.1	.	2557	1	EF-hand domain protein	4E-092	gi|399940644	337	174	174	94	98	Musca domestica	spaghetti squash - Drosophila melanogaster - unconventional myosin complex - ovarian follicle cell development - ovarian nurse cell to oocyte transport - cytokinesis - cellularization - imaginal disc-derived wing hair organization - cell cortex - mitotic cytokinesis - border follicle cell migration - establishment of planar polarity - calcium ion binding - nuclear axial expansion - spindle midzon…	1e-90	GO:0005509	calcium ion binding	Interacting selectively and non-covalently with calcium ions (Ca2+). [GOC:ai]	Myosin regulatory light chain, EF-Hand protein superfamily	2E-073	Cytoskeleton	KOG0031
Pkan-27240	GIFK01003084	Pkan-27240	630	1893	4038	619	619	1893	5.56875	100	33.9155	9	66	4	246	103.724	NR-LIGHT	Myosin-11	CYT		70.864	5.03			0	12.4	3.4	5.6	.	4014	1	colorectal mutant cancer protein-like	1E-112	gi|498985864	406	652	805	40	60	Ceratitis capitata	Uncharacterized protein - Gallus gallus - calcium ion binding - nucleus - cytoplasm - plasma membrane - negative regulation of epithelial cell migration - negative regulation of epithelial cell proliferation - negative regulation of canonical Wnt signaling pathway	1e-41	GO:0005509	calcium ion binding	Interacting selectively and non-covalently with calcium ions (Ca2+). [GOC:ai]	Kinesin-like protein	0.021	Cytoskeleton	KOG0243
Pkan-23190	GIFK01003085	Pkan-23190	457	1374	2169	527	527	1374	6.53193	100	40.4702	4	99	0	97	105.514	DIPTERA	myosin-like coiled-coil protein	CYT		53.481	6.85			0	10.9	.	.	.	2155	1	myosin-like coiled-coil protein	1E-116	gi|289741347	419	457	514	47	69	Glossina morsitans morsitans	Drosophila melanogaster - syntaxin binding	0	GO:0019905	syntaxin binding	Interacting selectively and non-covalently with a syntaxin, a SNAP receptor involved in the docking of synaptic vesicles at the presynaptic zone of a synapse. [ISBN:0198506732]	Myosin-like coiled-coil protein	7E-048	Cytoskeleton	KOG1850
Pkan-18460	GIFK01003128	Pkan-18460	266	801	1087	1046	1046	801	22.2391	100	124.928	60	226	6	125	95.6663	REFSEQ-INVERTEBRATE	Nebulin repeat protein	CYT		30.476	7.62			1	15.8	4.5	5.1	.	1085	1	lasp, isoform D	1E-114	gi|383291969	412	284	282	72	81	Drosophila melanogaster	Lasp - Drosophila melanogaster - actin cytoskeleton - zinc ion binding - pole cell formation - positive regulation of pole plasm oskar mRNA localization - actin binding - sperm individualization complex - focal adhesion - spermatogenesis - sperm individualization	1e-77	GO:0008270	zinc ion binding	Interacting selectively and non-covalently with zinc (Zn) ions. [GOC:ai]	Nebulin repeat protein	3E-064	Cytoskeleton	KOG1702
Pkan-10010	GIFK01003427	Pkan-10010	775	2328	2	1502	1502	2328	10.9876	100	65.8926	27	126	8	208	102.132	REFSEQ-INVERTEBRATE	phosphatase and actin regulator 4-like isoform X8 - probable fragment	CYT		84.66	9.18			0	10.2	1.7	1.7	.	3	1	CG32264, isoform D	0.0	gi|23092935	842	854	1008	59	67	Drosophila melanogaster	Phosphatase and actin regulator - Gallus gallus - actin binding	1e-73	GO:0003779	actin binding	Interacting selectively and non-covalently with monomeric or multimeric forms of actin, including actin filaments. [GOC:clt]	RPEL repeat-containing protein	2E-080	General function prediction only	KOG4339
Pkan-17744	GIFK01003506	Pkan-17744	349	1050	937	328	328	1050	5.31989	100	33.0057	3	64	1	137	105.659	DIPTERA	Pinin (desmosome-associated protein)	CYT		41.05	9.5			1	15.8	4.5	5.1	.	936	1	pinn	7E-075	gi|170034284	281	353	424	46	62	Culex quinquefasciatus	Pinin - Drosophila melanogaster - desmosome - RNA processing - mRNA splicing, via spliceosome - catalytic step 2 spliceosome - precatalytic spliceosome	3e-50	GO:0003677	DNA binding	Any molecular function by which a gene product interacts selectively and non-covalently with DNA (deoxyribonucleic acid). [GOC:dph, GOC:jl, GOC:tb, GOC:vw]	Pinin (desmosome-associated protein)	3E-029	Cytoskeleton	KOG3756
Pkan-27394	GIFK01003661	Pkan-27394	1346	4041	4124	1261	1261	4041	5.31427	100	32.6783	11	58	8	164	104.722	DIPTERA	Predicted myosin-I-binding protein - probable fragment	CYT		148.41	7.31			0	12.4	3.4	5.6	.	4100	1	CG1399, isoform C	0.0	gi|272432377	1862	1378	1429	70	82	Drosophila melanogaster	Drosophila melanogaster - myosin I binding - cilium assembly	0	GO:0032403	protein complex binding	Interacting selectively and non-covalently with any protein complex (a complex of two or more proteins that may include other nonprotein molecules). [GOC:mah]	Predicted myosin-I-binding protein	1E-160	Cell motility	KOG4242
Pkan-24204	GIFK01003811	Pkan-24204	126	381	2504	1875	1875	381	83.8097	100	471.722	239	693	4	217	95.8539	DIPTERA	Profilin	CYT		13.831	6.09			0	12.3	4.1	4.1	.	2487	1	profilin	2E-062	gi|157135572	238	126	126	88	99	Aedes aegypti	chickadee - Drosophila melanogaster - ovarian nurse cell to oocyte transport - spermatogenesis - protein binding - actin binding - phosphatidylinositol-4,5-bisphosphate binding - actin polymerization or depolymerization - brain development - larval central nervous system remodeling - actin filament organization - pole plasm oskar mRNA localization - dorsal closure - actin filament polymerization …	6e-59	GO:0005515	protein binding	Interacting selectively and non-covalently with any protein or protein complex (a complex of two or more proteins that may include other nonprotein molecules). [GOC:go_curators]	Profilin	2E-040	Cytoskeleton	KOG1755
Pkan-27238	GIFK01003823	Pkan-27238	1243	3732	4036	2326	2326	3732	10.6142	100	66.3108	20	116	2	784	106.394	NR-LIGHT	Projectin/twitchin	CYT		138.863	9.12			0	12.4	3.4	5.6	.	4012	1	AGAP007556-PA	0.0	gi|157020001	899	1353	1262	41	57	Anopheles gambiae str. PEST	Drosophila melanogaster - myosin binding	0	GO:0004687	myosin light chain kinase activity	Catalysis of the reaction: ATP + myosin-light-chain = ADP + myosin-light-chain phosphate. [EC:2.7.11.18]	Projectin/twitchin and related proteins	7E-059	Cytoskeleton	KOG0613
Pkan-27253	GIFK01003824	Pkan-27253	424	1275	4044	4349	4349	1275	58.0894	100	346.61	185	596	18	958	101.616	DIPTERA	prolactin regulatory element-binding protein-like	CYT		47.248	8.43			0	12.4	3.4	5.6	.	4020	1	prolactin regulatory element-binding protein-like	1E-165	gi|498972062	583	452	452	63	77	Ceratitis capitata	Drosophila melanogaster - nucleus - DNA binding - protein secretion - endoplasmic reticulum - cell morphogenesis	0	GO:0003677	DNA binding	Any molecular function by which a gene product interacts selectively and non-covalently with DNA (deoxyribonucleic acid). [GOC:dph, GOC:jl, GOC:tb, GOC:vw]	Prolactin regulatory element-binding protein/Protein transport protein SEC12p	2E-077	Intracellular trafficking, secretion, and vesicular transport	KOG0771
Pkan-7477	GIFK01003884	Pkan-7477	960	2883	5286	3404	3404	2883	20.1077	100	124.055	44	198	11	422	105.068	DIPTERA	Protein involved in plasmid maintenance/nuclear protein involved in lipid metabolism - probable fragment	CYT		107.68	4.87			2	17.6	3.4	3.2	.	5251	1	lipin-3	0.0	gi|170030906	1037	982	1029	58	70	Culex quinquefasciatus	Lipin - Drosophila melanogaster - female germline ring canal inner rim - regulation of transcription from RNA polymerase II promoter - phosphatidate phosphatase activity - transcription coactivator activity - cytoplasm - regulation of fatty acid metabolic process - regulation of cellular ketone metabolic process - response to starvation - lipid homeostasis - triglyceride biosynthetic process - nu…	0	GO:0008195	phosphatidate phosphatase activity	Catalysis of the reaction: a 1,2-diacylglycerol 3-phosphate + H2O = a 1,2-diacyl-sn-glycerol + phosphate. [EC:3.1.3.4, GOC:pr]	Protein involved in plasmid maintenance/nuclear protein involved in lipid metabolism	1E-109	Cell motility, Lipid transport and metabolism	KOG2116
Pkan-27318	GIFK01003912	Pkan-27318	751	2256	4075	1826	1826	2256	13.7841	100	83.7549	34	147	5	627	103.479	DIPTERA	Protein kintoun	CYT		84.139	5.56			0	12.4	3.4	5.6	.	4051	1	GE23618	1E-147	gi|195474496	524	825	846	39	56	Drosophila yakuba	Nop17 like - Drosophila melanogaster - protein phosphatase 1 binding	0				Uncharacterized conserved protein	3E-032	Function unknown	KOG4356
Pkan-19867	GIFK01004007	Pkan-19867	571	1716	1404	4939	4939	1716	49.0162	100	298.637	134	462	8	803	103.758	DIPTERA	Radixin moesin	CYT		67.627	6.3			1	15.8	4.5	5.1	.	1398	1	SD10366p	0.0	gi|17863046	1035	573	575	89	95	Drosophila melanogaster	Moesin/ezrin/radixin homolog 1 - Drosophila pseudoobscura pseudoobscura - actin binding - adherens junction - establishment or maintenance of epithelial cell apical/basal polarity	0	GO:0003779	actin binding	Interacting selectively and non-covalently with monomeric or multimeric forms of actin, including actin filaments. [GOC:clt]	Radixin, moesin and related proteins of the ERM family	1E-180	General function prediction only	KOG3529
Pkan-26990	GIFK01004008	Pkan-26990	591	1776	3889	1425	1425	1776	13.6644	100	82.9634	45	125	4	277	103.399	DIPTERA	Radixin moesin	CYT		69.465	6.32			0	12.4	3.4	5.6	.	3865	1	AGAP010346-PA	0.0	gi|116130063	862	592	584	73	85	Anopheles gambiae str. PEST	Merlin - Drosophila melanogaster - cell-cell signaling - regulation of cell growth - cytoplasm - protein binding - endocytosis - adherens junction - fusome - plasma membrane - membrane - regulation of cell proliferation - negative regulation of cell proliferation - decapentaplegic signaling pathway - regulation of cell differentiation - apical plasma membrane - cytoskeletal protein binding - axis…	0	GO:0005515	protein binding	Interacting selectively and non-covalently with any protein or protein complex (a complex of two or more proteins that may include other nonprotein molecules). [GOC:go_curators]	Radixin, moesin and related proteins of the ERM family	1E-156	General function prediction only	KOG3529
Pkan-23187	GIFK01004093	Pkan-23187	226	681	2165	3413	3413	681	85.3507	100	495.593	297	682	4	532	98.8863	DIPTERA	regulator of microtubule dynamics protein 1 - probable fragment	CYT		26.651	7.26			0	10.9	.	.	.	2151	1	hypothetical protein AND_20483	4E-062	gi|312372191	238	226	234	51	69	Anopheles darlingi	zgc:171674 - Danio rerio - cellular_component - biological_process	4e-36				Anaphase-promoting complex (APC), Cdc23 subunit	0.30	Cell cycle control, cell division, chromosome partitioning, Posttranslational modification, protein turnover, chaperones	KOG1155
Pkan-11933	GIFK01004131	Pkan-11933	182	549	231	1427	1427	549	44.2659	100	248.109	160	377	9	148	95.4562	DIPTERA	Rho	CYT		20.982	8.49			0	10.2	1.7	1.7	.	232	1	gtpase_rho	1E-082	gi|157167242	306	182	186	77	88	Aedes aegypti	Rho-like - Drosophila melanogaster - GTPase activity - ovarian follicle cell development - mesoderm development - calcium ion binding - cellular_component - cell adhesion - regulation of cell shape - intracellular - small GTPase mediated signal transduction - GTP binding - border follicle cell migration - cellular response to DNA damage stimulus - positive regulation of cell-cell adhesion - hemoc…	9e-74	GO:0003924	GTPase activity	Catalysis of the reaction: GTP + H2O = GDP + phosphate. [ISBN:0198547684]	Ras-related small GTPase, Rho type	2E-067	General function prediction only	KOG0393
Pkan-7556	GIFK01004132	Pkan-7556	194	585	5302	3033	3033	585	88.2946	100	511.303	240	703	5	328	98.6192	DIPTERA	Rho	CYT		21.884	6.04			2	17.6	3.4	3.2	.	5267	1	unnamed protein product	1E-107	gi|226882243	389	194	207	97	100	Anopheles gambiae str. PEST	Rho1 - Drosophila melanogaster - germ-band extension - ventral furrow formation - gastrulation involving germ band extension - posterior midgut invagination - GTPase activity - gastrulation - ommatidial rotation - establishment of imaginal disc-derived wing hair orientation - JNK cascade - dorsal closure - protein binding - neuroblast proliferation - imaginal disc-derived wing hair organization -…	0	GO:0003924	GTPase activity	Catalysis of the reaction: GTP + H2O = GDP + phosphate. [ISBN:0198547684]	Ras-related small GTPase, Rho type	4E-091	General function prediction only	KOG0393
Pkan-12158	GIFK01004520	Pkan-12158	432	1299	263	4045	4045	1299	53.0307	100	318.647	198	479	11	976	102.33	DIPTERA	skeletal muscle/kidney enriched inositol 5-phosphatase - probable fragment	CYT		49.93	5.41			0	10.2	1.7	1.7	.	262	1	skeletal muscle/kidney enriched inositol 5-phosphatase	1E-171	gi|157110905	600	444	499	63	78	Aedes aegypti	Drosophila melanogaster - dephosphorylation - inositol trisphosphate phosphatase activity - phosphatidylinositol dephosphorylation	0	GO:0034485	phosphatidylinositol-3,4,5-trisphosphate 5-phosphatase activity	Catalysis of the reaction: phosphatidylinositol-3,4,5-trisphosphate + H2O = phosphatidylinositol-3,4-bisphosphate + phosphate. [GOC:pf]	Inositol-1,4,5-triphosphate 5-phosphatase (synaptojanin), INP51/INP52/INP53 family	7E-057	Intracellular trafficking, secretion, and vesicular transport	KOG0566
Pkan-25962	GIFK01004539	Pkan-25962	709	2127	3245	448	448	2127	3.58697	100	22.3004	5	50	4	88	105.884	DIPTERA	smooth muscle caldesmon	CYT		81.709	9.19			1	11.3	5.9	7.1	.	3223	1	smooth muscle caldesmon, putative	1E-134	gi|157119601	481	771	783	38	56	Aedes aegypti	Drosophila melanogaster - small-subunit processome - rRNA processing - mushroom body development - neurogenesis	0	GO:0044822	poly(A) RNA binding	Interacting non-covalently with a poly(A) RNA, a RNA molecule which has a tail of adenine bases. [GOC:jl]	Uncharacterized conserved protein	2E-023	Function unknown	KOG2172
Pkan-8602	GIFK01004624	Pkan-8602	484	1452	5390	149	149	1452	1.74758	100	10.8244	3	23	0	12	105.483	REFSEQ-INVERTEBRATE	Spindle pole body protein - Sad1p	CYT		56.707	8.26			0	12.7	1	2.3	.	5354	1	U4/U6.U5 tri-snRNP-associated protein 2-like	0.0	gi|498972983	830	490	499	81	89	Ceratitis capitata	Drosophila melanogaster - ubiquitin-dependent protein catabolic process - zinc ion binding - ubiquitin-specific protease activity - protein deubiquitination - mRNA splicing, via spliceosome - precatalytic spliceosome	0	GO:0008270	zinc ion binding	Interacting selectively and non-covalently with zinc (Zn) ions. [GOC:ai]	Spindle pole body protein - Sad1p	1E-161	Cytoskeleton	KOG2026
Pkan-23752	GIFK01004653	Pkan-23752	501	1506	2359	813	813	1506	9.19355	100	56.1594	25	79	3	130	104.03	REFSEQ-INVERTEBRATE	src substrate cortactin-like	CYT		56.039	4.82			0	12.3	4.1	4.1	.	2343	1	src substrate cortactin-like	0.0	gi|499012553	652	582	584	59	70	Ceratitis capitata	Cortactin - Drosophila melanogaster - cytoskeleton organization - cytoskeleton - sperm individualization complex - regulation of cell shape - border follicle cell migration - female germline ring canal formation - lamellipodium - ruffle - protein complex - positive regulation of receptor-mediated endocytosis - proline-rich region binding	0	GO:0070064	proline-rich region binding	Interacting selectively and non-covalently with a proline-rich region, i.e. a region that contains a high proportion of proline residues, in a protein. [GOC:mah]	Drebrins and related actin binding proteins	5E-021	Cytoskeleton	KOG3655
Pkan-27715	GIFK01004721	Pkan-27715	589	1770	4258	2243	2243	1770	21.5811	100	134.397	71	203	5	433	106.056	DIPTERA	suppressor of actin (sac)	CYT		67.412	8.44			0	12.4	3.4	5.6	.	4234	1	recessive suppressor of secretory defect	0.0	gi|170051617	886	584	594	71	85	Culex quinquefasciatus	Sac1 - Drosophila melanogaster - phosphatidylinositol monophosphate phosphatase activity - phosphatidylinositol dephosphorylation - negative regulation of JNK cascade - dorsal closure, amnioserosa morphology change - axon midline choice point recognition - neuronal cell body - phosphatidylinositol phosphate phosphatase activity - axon - sensory dendrite - cytoplasmic microtubule organization - sy…	0	GO:0052744	phosphatidylinositol monophosphate phosphatase activity	Catalysis of the reaction: phosphatidylinositol monophosphate + H2O = phosphatidylinositol + phosphate. [GOC:ai]	Putative phosphoinositide phosphatase	0.0	Lipid transport and metabolism	KOG1889
Pkan-19992	GIFK01004722	Pkan-19992	833	2502	1430	710	710	2502	4.83269	100	29.4281	4	64	10	353	103.714	DIPTERA	suppressor of actin (sac) - probable fragment	CYT		93.477	5.99			1	15.8	4.5	5.1	.	1424	1	suppressor of actin (sac)	0.0	gi|157138657	1019	881	1062	57	74	Aedes aegypti	Drosophila melanogaster - phosphoric ester hydrolase activity	0	GO:0042578	phosphoric ester hydrolase activity	Catalysis of the reaction: RPO-R' + H2O = RPOOH + R'H. This reaction is the hydrolysis of any phosphoric ester bond, any ester formed from orthophosphoric acid, O=P(OH)3. [GOC:jl]	Phosphoinositide phosphatase SAC1	0.0	Lipid transport and metabolism	KOG1890
Pkan-16040	GIFK01004728	Pkan-16040	641	1923	707	687	687	1923	6.08408	100	36.922	8	66	2	219	103.358	DIPTERA	SWI/SNF-related matrix-associated actin-dependent regulator of chromatin subfamily E member 1	CYT		70.295	6.27			0	10.2	1.7	1.7	.	706	1	hypothetical protein AaeL_AAEL010903	1E-162	gi|157127700	573	669	689	50	59	Aedes aegypti	dalao - Drosophila melanogaster - transcription coactivator activity - brahma complex - protein binding - positive regulation of transcription, DNA-templated - DNA binding - nucleus - chromatin remodeling	0	GO:0003713	transcription coactivator activity	Interacting selectively and non-covalently with a activating transcription factor and also with the basal transcription machinery in order to increase the frequency, rate or extent of transcription. Cofactors generally do not bind the template nucleic acid, but rather mediate protein-protein interactions between activating transcription factors and the basal transcription machinery. [GOC:txnOH, P…	SWI/SNF-related matrix-associated actin-dependent regulator of chromatin	7E-080	Chromatin structure and dynamics	KOG4715
Pkan-23436	GIFK01004745	Pkan-23436	2775	8328	2256	12209	12209	8328	24.9665	100	156.099	62	274	38	3776	106.48	DIPTERA	Talin	CYT		301.196	5.89			0	10.9	.	.	.	2241	1	talin-2-like isoform X3	0.0	gi|498963837	3701	2873	2848	67	81	Ceratitis capitata	rhea - Drosophila melanogaster - muscle attachment - apposition of dorsal and ventral imaginal disc-derived wing surfaces - cytoskeletal anchoring at plasma membrane - focal adhesion - actin binding - cell adhesion - regulation of cell shape - insulin receptor binding - structural constituent of cytoskeleton - actin cytoskeleton - ruffle - negative regulation of transcription, DNA-templated - pha…	0	GO:0003779	actin binding	Interacting selectively and non-covalently with monomeric or multimeric forms of actin, including actin filaments. [GOC:clt]	Talin	0.0	Cytoskeleton	KOG4261
Pkan-21238	GIFK01004754	Pkan-21238	662	1989	1725	1234	1234	1989	10.5657	100	64.8135	22	102	1	659	104.468	NR-LIGHT	Tau-tubulin kinase 2	CYT		73.747	9.72			0	10.9	.	.	.	1717	1	GJ14121	1E-170	gi|195402231	600	365	835	84	86	Drosophila virilis	Asator - Drosophila melanogaster - protein phosphorylation - protein serine/threonine kinase activity - protein kinase activity - ATP binding - spindle - cytoplasm	0	GO:0004674	protein serine/threonine kinase activity	Catalysis of the reactions: ATP + protein serine = ADP + protein serine phosphate, and ATP + protein threonine = ADP + protein threonine phosphate. [GOC:bf]	Casein kinase (serine/threonine/tyrosine protein kinase)	4E-089	Signal transduction mechanisms	KOG1164
Pkan-1752	GIFK01004765	Pkan-1752	194	585	896	1351	1351	585	39.3294	100	224.513	96	405	2	179	97.2169	DIPTERA	testis/ seletal muscle dual specificty phosphatase	CYT		22.272	8.99			1	15.8	4.5	5.1	.	895	1	testis/ seletal muscle dual specificty phosphatase	8E-095	gi|170046934	346	191	214	84	95	Culex quinquefasciatus	Drosophila melanogaster - protein dephosphorylation - protein tyrosine/serine/threonine phosphatase activity - cellular_component - protein tyrosine phosphatase activity	2e-88	GO:0008138	protein tyrosine/serine/threonine phosphatase activity	Catalysis of the reactions: protein serine + H2O = protein serine + phosphate; protein threonine phosphate + H2O = protein threonine + phosphate; and protein tyrosine phosphate + H2O = protein tyrosine + phosphate. [GOC:mah]	Dual specificity phosphatase	8E-032	Defense mechanisms	KOG1716
Pkan-23380	GIFK01004822	Pkan-23380	423	1272	2231	570	570	1272	7.63142	100	45.7987	23	70	1	162	102.204	NR-LIGHT	Titin	CYT		47.324	9.8			0	10.9	.	.	.	2217	1	conserved hypothetical protein	2E-010	gi|170044579	68.6	452	467	25	37	Culex quinquefasciatus	Neurofilament heavy polypeptide - Homo sapiens - microtubule cytoskeleton organization - structural molecule activity - structural constituent of cytoskeleton - cytoplasm - mitochondrion - neurofilament - axonogenesis - microtubule binding - cell death - kinesin binding - protein kinase binding - cell projection assembly - axon - protein binding, bridging - neurofilament bundle assembly - dynein …	3e-10	GO:0005198	structural molecule activity	The action of a molecule that contributes to the structural integrity of a complex or assembly within or outside a cell. [GOC:mah]	Neurexin III-alpha	0.040	Signal transduction mechanisms	KOG3514
Pkan-27110	GIFK01004823	Pkan-27110	375	1125	3966	357	357	1125	5.40423	100	33.2818	11	56	1	113	104.88	DIPTERA	Titin	CYT		42.241	9.21			0	12.4	3.4	5.6	.	3942	1	conserved hypothetical protein	3E-025	gi|170052035	117	420	484	30	45	Culex quinquefasciatus	si:ch211-266g18.10 - Danio rerio - receptor binding - integral component of membrane - sarcoplasmic reticulum	1e-12	GO:0004672	protein kinase activity	Catalysis of the phosphorylation of an amino acid residue in a protein, usually according to the reaction: a protein + ATP = a phosphoprotein + ADP. [MetaCyc:PROTEIN-KINASE-RXN]	Translation initiation factor 5B (eIF-5B)	1E-005	Translation, ribosomal structure and biogenesis	KOG1144
Pkan-16269	GIFK01004824	Pkan-16269	384	1152	741	190	190	1152	2.80879	100	16.9045	3	39	1	36	102.495	REFSEQ-INVERTEBRATE	titin isoform X1	CYT		43.705	4.6			0	10.2	1.7	1.7	.	740	1	AGAP007724-PB	1E-117	gi|157019839	421	375	384	57	68	Anopheles gambiae str. PEST	Glycogenin - Drosophila melanogaster - cellular_component - glycogen biosynthetic process - glycogenin glucosyltransferase activity	0	GO:0008466	glycogenin glucosyltransferase activity	Catalysis of the reaction: UDP-glucose + glycogenin = UDP + glucosylglycogenin. [EC:2.4.1.186]	Glycosyl transferase, family 8 - glycogenin	3E-011	Carbohydrate transport and metabolism	KOG1950
Pkan-24583	GIFK01004825	Pkan-24583	1584	4755	2640	1302	1302	4755	4.66314	100	29.2223	8	60	0	658	106.722	NR-LIGHT	titin isoform X6 - probable fragment	CYT		188.797	5.57			0	12.3	4.1	4.1	.	2621	1	GJ13446	1E-031	gi|195377327	140	1665	9860	17	40	Drosophila virilis	interaptin - Dictyostelium discoideum - macropinocytosis - Golgi cisterna membrane - nuclear membrane - cytoskeleton - microtubule organizing center - endoplasmic reticulum membrane - integral component of membrane - membrane - multicellular organismal development - Golgi apparatus - endoplasmic reticulum - cytoplasm - nucleus - actin binding - nuclear outer membrane-endoplasmic reticulum membran…	1e-33	GO:0003779	actin binding	Interacting selectively and non-covalently with monomeric or multimeric forms of actin, including actin filaments. [GOC:clt]	Rho-associated, coiled-coil containing protein kinase	8E-007	Signal transduction mechanisms	KOG0612
Pkan-22847	GIFK01005049	Pkan-22847	1630	4893	2081	5425	5425	4893	18.8818	100	118.105	47	217	4	964	106.524	REFSEQ-INVERTEBRATE	TRIO and F-actin-binding protein - probable fragment	CYT		185.708	5.71			0	10.9	.	.	.	2067	1	protein outspread-like	0.0	gi|498940385	985	1618	2671	39	57	Ceratitis capitata	outspread - Drosophila melanogaster - biological_process - cellular_component - molecular_function	0	GO:0003674	molecular_function	Elemental activities, such as catalysis or binding, describing the actions of a gene product at the molecular level. A given gene product may exhibit one or more molecular functions. [GOC:go_curators]	F-actin binding protein, regulates actin cytoskeletal organization	1E-018	Cytoskeleton	KOG4807
Pkan-11658	GIFK01005065	Pkan-11658	365	1098	213	611	611	1098	9.47669	100	55.0055	25	79	2	63	98.8511	DIPTERA	Tropomodulin and leiomodulin	CYT		41.613	5.1			0	10.2	1.7	1.7	.	214	1	GM12892	1E-177	gi|195341568	621	365	403	84	93	Drosophila sechellia	tropomodulin - Drosophila melanogaster - cytoskeleton organization - tropomyosin binding - actin binding - cytoskeleton - fusome - imaginal disc-derived wing morphogenesis	0	GO:0005523	tropomyosin binding	Interacting selectively and non-covalently with tropomyosin, a protein associated with actin filaments both in cytoplasm and, in association with troponin, in the thin filament of striated muscle. [GOC:curators, ISBN:0815316194]	Tropomodulin and leiomodulin	8E-059	Cytoskeleton	KOG3735
Pkan-27848	GIFK01005066	Pkan-27848	661	1986	4292	1079	1079	1986	9.25252	100	56.5116	14	100	8	308	104.015	DIPTERA	tropomyosin	CYT		75.96	4.86			0	12.4	3.4	5.6	.	4267	1	tropomyosin	1E-126	gi|170049709	454	652	889	44	59	Culex quinquefasciatus	Sarcolemmal membrane-associated protein - Rattus norvegicus - integral component of membrane	1e-86	GO:0051082	unfolded protein binding	Interacting selectively and non-covalently with an unfolded protein. [GOC:ai]	Myosin class II heavy chain	3E-009	Cytoskeleton	KOG0161
Pkan-19715	GIFK01005067	Pkan-19715	284	855	1363	351	351	855	6.99131	100	41.0842	22	72	3	51	100.077	DIPTERA	tropomyosin I isoform e	CYT		32.456	4.74			1	15.8	4.5	5.1	.	1360	1	Tm2	1E-135	gi|195501361	481	284	284	89	92	Drosophila yakuba	Tropomyosin-1 - Bombyx mori - molecular_function - cellular_component - biological_process	0	GO:0003674	molecular_function	Elemental activities, such as catalysis or binding, describing the actions of a gene product at the molecular level. A given gene product may exhibit one or more molecular functions. [GOC:go_curators]	Actin filament-coating protein tropomyosin	1E-034	Cytoskeleton	KOG1003
Pkan-6865	GIFK01005068	Pkan-6865	252	759	5217	1445	1445	759	32.4223	100	176.458	95	283	19	87	92.699	DIPTERA	tropomyosin invertebrate	CYT		29.378	4.78			2	17.6	3.4	3.2	.	5183	1	AGAP001797-PB	1E-118	gi|333469977	425	254	254	89	93	Anopheles gambiae str. PEST	Tropomyosin isoforms c/e - Caenorhabditis elegans - actin binding - cytoplasm - striated muscle thin filament - actin filament organization - embryo development - regulation of actin filament polymerization - negative regulation of actin filament depolymerization - spicule insertion - locomotion - regulation of protein binding - actin filament binding	4e-80	GO:0003779	actin binding	Interacting selectively and non-covalently with monomeric or multimeric forms of actin, including actin filaments. [GOC:clt]	Actin filament-coating protein tropomyosin	7E-030	Cytoskeleton	KOG1003
Pkan-4554	GIFK01005069	Pkan-4554	209	630	5010	291	291	630	7.86629	100	42.381	17	67	3	28	91.7629	DIPTERA	Troponin I	CYT		24.866	9.6			2	17.6	3.4	3.2	.	4976	1	troponin	2E-099	gi|289739623	362	209	208	88	94	Glossina morsitans morsitans	wings up A - Drosophila melanogaster - muscle cell cellular homeostasis - nervous system development - muscle organ development - skeletal muscle tissue development - troponin complex - actin binding - tropomyosin binding - sarcomere organization - myofibril assembly - heart development - cardiac muscle tissue development - nuclear division - nucleus - heart contraction	2e-93	GO:0003779	actin binding	Interacting selectively and non-covalently with monomeric or multimeric forms of actin, including actin filaments. [GOC:clt]	Troponin I	2E-028	Cytoskeleton	KOG3977
Pkan-27346	GIFK01005070	Pkan-27346	382	1149	4096	487	487	1149	7.21816	100	43.4117	13	73	4	65	102.423	DIPTERA	troponin T skeletal muscle isoform X1	CYT		45.676	4.84			0	12.4	3.4	5.6	.	4072	1	troponin T isoform 2	0.0	gi|78101788	639	385	383	84	91	Anopheles gambiae str. PEST	upheld - Drosophila melanogaster - muscle organ morphogenesis - myofibril assembly - sarcomere organization - mitochondrion organization - cellular calcium ion homeostasis - muscle cell cellular homeostasis - striated muscle thin filament - calcium ion binding - tropomyosin binding - troponin complex - mesoderm development - regulation of muscle contraction - skeletal muscle thin filament assembly	0	GO:0005509	calcium ion binding	Interacting selectively and non-covalently with calcium ions (Ca2+). [GOC:ai]	Troponin	9E-024	Cytoskeleton	KOG3634
Pkan-16039	GIFK01005086	Pkan-16039	447	1344	706	2963	2963	1344	37.5448	100	228.156	131	407	4	626	103.49	DIPTERA	tubulin beta chain	CYT		50.178	4.76			0	10.2	1.7	1.7	.	705	1	tubulin beta chain	0.0	gi|157132376	911	447	447	99	100	Aedes aegypti	beta-Tubulin at 56D - Drosophila melanogaster - muscle attachment - microtubule - structural constituent of cytoskeleton - protein polymerization - GTPase activity - GTP catabolic process - GTP binding - centrosome duplication	0	GO:0005200	structural constituent of cytoskeleton	The action of a molecule that contributes to the structural integrity of a cytoskeletal structure. [GOC:mah]	Beta tubulin	0.0	Cytoskeleton	KOG1375
Pkan-25548	GIFK01005087	Pkan-25548	1154	3462	3042	758	758	3462	3.72872	100	23.409	3	54	1	232	106.916	NR-LIGHT	Tubulin folding cofactor D	CYT		130.75	5.86			0	12.3	4.1	4.1	.	3021	1	Tubulin folding cofactor D	0.0	gi|399945910	1384	1185	1189	57	74	Musca domestica	Drosophila melanogaster - cellular_component - GTPase activator activity - beta-tubulin binding - protein folding - positive regulation of GTPase activity - negative regulation of microtubule polymerization	0	GO:0005096	GTPase activator activity	Increases the activity of a GTPase, an enzyme that catalyzes the hydrolysis of GTP. [GOC:mah]	Beta-tubulin folding cofactor D	0.0	Posttranslational modification, protein turnover, chaperones	KOG1943
Pkan-27682	GIFK01005088	Pkan-27682	109	330	4250	309	309	330	15.9464	100	80.3909	61	98	0	38	85.8544	DIPTERA	tubulin-specific chaperone A	CYT		12.761	7.71			0	12.4	3.4	5.6	.	4226	1	tubulin-specific chaperone A	4E-035	gi|170034733	147	108	109	63	84	Culex quinquefasciatus	Drosophila melanogaster - tubulin complex assembly - microtubule - unfolded protein binding	2e-28	GO:0051082	unfolded protein binding	Interacting selectively and non-covalently with an unfolded protein. [GOC:ai]	Beta-tubulin folding cofactor A	2E-018	Posttranslational modification, protein turnover, chaperones	KOG3470
Pkan-26741	GIFK01005089	Pkan-26741	241	726	3717	1471	1471	726	34.5059	100	206.642	80	292	1	149	101.986	DIPTERA	tubulin-specific chaperone b (tubulin folding cofactor b)	CYT		27.095	5.37			1	11.3	5.9	7.1	.	3694	1	tubulin-specific chaperone b (tubulin folding cofactor b)	3E-076	gi|157167463	285	240	241	54	77	Aedes aegypti	tubulin-binding cofactor B - Drosophila melanogaster - cytoskeleton - cell cortex - establishment of apical/basal cell polarity - nucleus - oocyte axis specification - mitotic spindle - cytoplasmic microtubule organization - cytoplasm - centrosome	6e-68	GO:0003674	molecular_function	Elemental activities, such as catalysis or binding, describing the actions of a gene product at the molecular level. A given gene product may exhibit one or more molecular functions. [GOC:go_curators]	Alpha-tubulin folding cofactor B	2E-066	Posttranslational modification, protein turnover, chaperones	KOG3206
Pkan-23972	GIFK01005090	Pkan-23972	480	1443	2429	1974	1974	1443	23.2969	100	143.069	68	203	4	532	104.585	DIPTERA	tubulin-specific chaperone e	CYT		54.982	4.94			0	12.3	4.1	4.1	.	2413	1	tubulin-specific chaperone e	0.0	gi|157106014	669	495	486	69	80	Aedes aegypti	mulet - Drosophila melanogaster - spermatid development - sperm individualization - molecular_function - axoneme - positive regulation of microtubule depolymerization	0	GO:0003674	molecular_function	Elemental activities, such as catalysis or binding, describing the actions of a gene product at the molecular level. A given gene product may exhibit one or more molecular functions. [GOC:go_curators]	Uncharacterized conserved protein	1E-105	Function unknown	KOG2982
Pkan-28505	GIFK01005091	Pkan-28505	523	1572	4451	3140	3140	1572	34.0169	100	210.046	36	333	6	566	105.157	REFSEQ-INVERTEBRATE	tubulin-specific chaperone E-like isoform X1	CYT		59.532	5.56			0	12.4	3.4	5.6	.	4424	1	tubulin-specific chaperone E-like isoform X1	1E-144	gi|498982531	513	527	527	49	69	Ceratitis capitata	Tubulin-specific chaperone E - Drosophila melanogaster - tubulin complex assembly - neuromuscular synaptic transmission - cytoplasm - microtubule polymerization - regulation of synaptic growth at neuromuscular junction - neurogenesis	0	GO:0051082	unfolded protein binding	Interacting selectively and non-covalently with an unfolded protein. [GOC:ai]	Beta-tubulin folding cofactor E	1E-073	Posttranslational modification, protein turnover, chaperones	KOG3207
Pkan-17777	GIFK01005092	Pkan-17777	922	2769	942	645	645	2769	3.96693	100	23.9877	6	61	3	59	102.98	DIPTERA	Tubulin-tyrosine ligase-related protein - probable fragment	CYT		104.279	9.04			1	15.8	4.5	5.1	.	941	1	hypothetical protein AaeL_AAEL001898	0.0	gi|157125003	837	989	1105	48	61	Aedes aegypti	Drosophila melanogaster - tubulin-tyrosine ligase activity - protein polyglutamylation - wound healing	0				Tubulin-tyrosine ligase-related protein	0.0	Posttranslational modification, protein turnover, chaperones	KOG2156
Pkan-27391	GIFK01005099	Pkan-27391	529	1590	4121	379	379	1590	4.05938	100	24.3195	7	41	0	42	102.026	DIPTERA	Tumor-specific antigen (contains WD repeats) - probable fragment	CYT		57.946	6.29			0	12.4	3.4	5.6	.	4097	1	coronin-1B-like isoform X6	0.0	gi|499005864	808	528	540	75	83	Ceratitis capitata	coro - Drosophila melanogaster - actin binding - actin cytoskeleton - defense response to fungus - adult somatic muscle development - mitotic spindle - actin cytoskeleton organization - actin filament binding	0	GO:0003779	actin binding	Interacting selectively and non-covalently with monomeric or multimeric forms of actin, including actin filaments. [GOC:clt]	Actin-binding protein Coronin, contains WD40 repeats	0.0	Cytoskeleton	KOG0303
Pkan-25516	GIFK01005400	Pkan-25516	2066	6201	3030	3359	3359	6201	9.22499	100	57.9328	8	131	7	577	106.949	REFSEQ-INVERTEBRATE	unconventional myosin-XVIIIa isoform X1	CYT		232.084	6.1			0	12.3	4.1	4.1	.	3009	1	centrosome-associated protein CEP250-like isoform X4	0.0	gi|498956577	2855	2166	2200	69	81	Ceratitis capitata	Myosin heavy chain-like - Drosophila melanogaster - myosin complex - ATPase activity, coupled - biological_process - ATP binding - microfilament motor activity - actin-dependent ATPase activity - actin filament binding - sarcomere	0	GO:0042623	ATPase activity, coupled	Catalysis of the reaction: ATP + H2O = ADP + phosphate; this reaction directly drives some other reaction, for example ion transport across a membrane. [EC:3.6.1.3, GOC:jl]	Myosin class II heavy chain	0.0	Cytoskeleton	KOG0161
Pkan-26170	GIFK01005765	Pkan-26170	604	1815	3361	742	742	1815	6.96218	100	42.022	20	80	3	100	102.792	DIPTERA	WD40 repeat stress protein/actin interacting protein	CYT		66.366	6.24			1	11.3	5.9	7.1	.	3339	1	actin-interacting protein 1-like	0.0	gi|498946239	1062	604	608	83	91	Ceratitis capitata	flare - Drosophila melanogaster - actin filament depolymerization - actin binding - actin polymerization or depolymerization - phagocytosis - imaginal disc-derived wing hair organization - sarcomere organization	0	GO:0003779	actin binding	Interacting selectively and non-covalently with monomeric or multimeric forms of actin, including actin filaments. [GOC:clt]	WD40 repeat stress protein/actin interacting protein	0.0	Cytoskeleton	KOG0318
Pkan-26643	GIFK01005777	Pkan-26643	601	1806	3652	1190	1190	1806	11.2214	100	69.3223	34	99	2	250	105.207	REFSEQ-INVERTEBRATE	Wiskott Aldrich syndrome	CYT		66.233	7.26			1	11.3	5.9	7.1	.	3629	1	WH2 motif protein	0.0	gi|399938660	788	659	643	64	73	Musca domestica	SCAR - Drosophila melanogaster - cytoskeleton organization - actin binding - compound eye morphogenesis - axonal fasciculation - actin filament reorganization involved in cell cycle - axonogenesis - female germline ring canal stabilization - cortical actin cytoskeleton organization - cell projection assembly - regulation of cell shape - actin filament organization - actin filament-based process -…	0	GO:0003779	actin binding	Interacting selectively and non-covalently with monomeric or multimeric forms of actin, including actin filaments. [GOC:clt]	Wiskott Aldrich syndrome proteins	1E-110	Cytoskeleton	KOG1830
Pkan-18461	GIFK01003077	Pkan-18461	261	786	1088	574	574	786	12.4368	100	71.4402	27	109	7	86	97.8345	DIPTERA	Myosin class VI heavy chain - Membrane anchor detected	ANC		30.939	9.45			1	15.8	4.5	5.1	.	1086	1	hypothetical protein AND_11848	5E-050	gi|312376990	198	167	252	68	77	Anopheles darlingi	Drosophila melanogaster - cellular_component - biological_process - molecular_function	5e-38	GO:0003674	molecular_function	Elemental activities, such as catalysis or binding, describing the actions of a gene product at the molecular level. A given gene product may exhibit one or more molecular functions. [GOC:go_curators]	Myosin class VI heavy chain	3E-009	Cytoskeleton	KOG0163
Detoxification		Detoxification
Pkan-18777	GIFK01000079	Pkan-18777	126	378	1175	45	45	378	2.0274	100	9.96561	5	16	0	4	83.7111	DIPTERA	3'-phosphoadenosine 5'-phosphosulfate sulfotransferase (PAPS reductase)/FAD synthetase	CYT		14.757	6.17			1	15.8	4.5	5.1	.	1173	1	molybdopterin-binding	2E-036	gi|157128366	151	126	217	53	74	Aedes aegypti	Drosophila melanogaster - FMN adenylyltransferase activity - metabolic process	2e-20	GO:0000166	nucleotide binding	Interacting selectively and non-covalently with a nucleotide, any compound consisting of a nucleoside that is esterified with (ortho)phosphate or an oligophosphate at any hydroxyl group on the ribose or deoxyribose. [GOC:mah, ISBN:0198547684]	3'-phosphoadenosine 5'-phosphosulfate sulfotransferase (PAPS reductase)/FAD synthetase and related enzymes	1E-018	Amino acid transport and metabolism, Coenzyme transport and metabolism	KOG2644
Pkan-24395	GIFK01000391	Pkan-24395	377	1134	2571	299	299	1134	4.49031	100	27.1799	10	41	0	74	103.084	KOG	Alcohol dehydrogenase class III	CYT		40.558	7			0	12.3	4.1	4.1	.	2552	1	alcohol dehydrogenase class 3	1E-180	gi|170045704	630	377	377	77	89	Culex quinquefasciatus	alcohol dehydrogenase 5 - Danio rerio - oxidation-reduction process - oxidoreductase activity - zinc ion binding - S-(hydroxymethyl)glutathione dehydrogenase activity - ethanol oxidation - metal ion binding	0	GO:0004022	alcohol dehydrogenase (NAD) activity	Catalysis of the reaction: an alcohol + NAD+ = an aldehyde or ketone + NADH + H+. [EC:1.1.1.1]	Alcohol dehydrogenase, class III	0.0	Secondary metabolites biosynthesis, transport and catabolism	KOG0022
PkanSigP-30645	GIFK01000780	PkanSigP-30645	330	993	6852	227	227	330	11.7147	100	61.5152	45	81	0	34	89.4273	REFSEQ-INVERTEBRATE	carbohydrate sulfotransferase 11-like - signalP detected	SIG	30-31	37.597	6.25	34.247	5.92	2	17.6	3.4	3.2	.	4793	1	GJ23046	1E-109	gi|195386988	395	325	327	62	74	Drosophila virilis	Drosophila melanogaster - carbohydrate biosynthetic process - integral component of membrane - sulfotransferase activity	0	GO:0008146	sulfotransferase activity	Catalysis of the transfer of a sulfate group from 3'-phosphoadenosine 5'-phosphosulfate to the hydroxyl group of an acceptor, producing the sulfated derivative and 3'-phosphoadenosine 5'-phosphate. [EC:2.8.2, GOC:curators]	Chondroitin 6-sulfotransferase and related sulfotransferases	5E-037	Cell wall/membrane/envelope biogenesis, Extracellular structures	KOG4651
Pkan-24844	GIFK01000781	Pkan-24844	416	1251	2742	316	316	1251	4.30177	100	25.6779	12	52	1	39	101.655	NR-LIGHT	carbohydrate sulfotransferase 4-like	BL/SIG		48.195	8.31			0	12.3	4.1	4.1	.	2721	1	GI13660	1E-134	gi|195115421	480	433	482	55	70	Drosophila mojavensis	Drosophila melanogaster - sulfotransferase activity	0	GO:0045130	keratan sulfotransferase activity	Catalysis of the reaction: 3'-phosphoadenosine 5'-phosphosulfate + keratan = adenosine 3',5'-bisphosphate + keratan 6'-sulfate. [EC:2.8.2.21]	Sulfotransferase	0.001	General function prediction only	KOG1584
Pkan-21376	GIFK01001159	Pkan-21376	215	645	1766	64	64	645	1.68981	100	10.5659	3	20	0	15	106.484	REFSEQ-INVERTEBRATE	Corticosteroid 11-beta-dehydrogenase - probable fragment	CYT		24.038	9.24			0	10.9	.	.	.	1758	1	D-beta-hydroxybutyrate dehydrogenase, mitochondrial-like	3E-082	gi|498982845	305	214	393	65	83	Ceratitis capitata	Drosophila melanogaster - oxidoreductase activity, acting on CH-OH group of donors - metabolic process	2e-78	GO:0003858	3-hydroxybutyrate dehydrogenase activity	Catalysis of the reaction: (R)-3-hydroxybutanoate + NAD(+) = acetoacetate + H(+) + NADH. [EC:1.1.1.30, RHEA:20524]	Corticosteroid 11-beta-dehydrogenase and related short chain-type dehydrogenases	3E-053	Secondary metabolites biosynthesis, transport and catabolism, General function prediction only	KOG1610
Pkan-26420	GIFK01001287	Pkan-26420	338	1017	3518	243	243	1017	4.06914	100	25.4562	10	47	0	79	106.539	DIPTERA	Dehydrogenases with different specificities (related to short-chain alcohol dehydrogenases)	CYT		38.669	9.45			1	11.3	5.9	7.1	.	3495	1	hypothetical protein AND_14074	1E-123	gi|312375515	443	313	320	66	82	Anopheles darlingi	Drosophila melanogaster - oxidoreductase activity - metabolic process	1e-42	GO:0016491	oxidoreductase activity	Catalysis of an oxidation-reduction (redox) reaction, a reversible chemical reaction in which the oxidation state of an atom or atoms within a molecule is altered. One substrate acts as a hydrogen or electron donor and becomes oxidized, while the other acts as hydrogen or electron acceptor and becomes reduced. [GOC:go_curators]	Dehydrogenases with different specificities (related to short-chain alcohol dehydrogenases)	1E-060	Secondary metabolites biosynthesis, transport and catabolism	KOG1208
Pkan-27600	GIFK01001288	Pkan-27600	330	993	4228	447	447	993	7.66613	100	45.424	13	75	1	51	100.908	NR-LIGHT	Dehydrogenases with different specificities (related to short-chain alcohol dehydrogenases)	CYT		36.801	8.94			0	12.4	3.4	5.6	.	4204	1	AGAP005980-PA	1E-135	gi|157015880	481	320	330	72	85	Anopheles gambiae str. PEST	Drosophila melanogaster - metabolic process - oxidoreductase activity	0	GO:0016491	oxidoreductase activity	Catalysis of an oxidation-reduction (redox) reaction, a reversible chemical reaction in which the oxidation state of an atom or atoms within a molecule is altered. One substrate acts as a hydrogen or electron donor and becomes oxidized, while the other acts as hydrogen or electron acceptor and becomes reduced. [GOC:go_curators]	Dehydrogenases with different specificities (related to short-chain alcohol dehydrogenases)	1E-107	Secondary metabolites biosynthesis, transport and catabolism	KOG1208
Pkan-11320	GIFK01001289	Pkan-11320	242	726	180	65	65	726	1.52474	100	9.14738	5	15	0	5	102.169	REFSEQ-INVERTEBRATE	Dehydrogenases with different specificities (related to short-chain alcohol dehydrogenases) - probable fragment	CYT		26.962	9.19			0	10.2	1.7	1.7	.	181	1	short-chain dehydrogenase	6E-081	gi|157132293	301	234	357	63	76	Aedes aegypti	Carbonyl reductase - Drosophila melanogaster - carbonyl reductase (NADPH) activity - metabolic process	5e-78	GO:0016491	oxidoreductase activity	Catalysis of an oxidation-reduction (redox) reaction, a reversible chemical reaction in which the oxidation state of an atom or atoms within a molecule is altered. One substrate acts as a hydrogen or electron donor and becomes oxidized, while the other acts as hydrogen or electron acceptor and becomes reduced. [GOC:go_curators]	Dehydrogenases with different specificities (related to short-chain alcohol dehydrogenases)	2E-058	Secondary metabolites biosynthesis, transport and catabolism	KOG1208
Pkan-26834	GIFK01001290	Pkan-26834	407	1224	3766	1791	1791	1224	24.9191	100	151.385	90	222	3	361	103.46	DIPTERA	Dehydrogenases with different specificities (related to short-chain alcohol dehydrogenases) - probable fragment	CYT		45.918	6.53			1	11.3	5.9	7.1	.	3742	1	AGAP008423-PA	1E-154	gi|157014823	546	400	411	63	81	Anopheles gambiae str. PEST	WW domain containing oxidoreductase - Drosophila melanogaster - oxidoreductase activity, acting on CH-OH group of donors - cytoplasm - response to X-ray - defense response to Gram-negative bacterium - regulation of reactive oxygen species metabolic process	0	GO:0016614	oxidoreductase activity, acting on CH-OH group of donors	Catalysis of an oxidation-reduction (redox) reaction in which a CH-OH group act as a hydrogen or electron donor and reduces a hydrogen or electron acceptor. [GOC:ai]	Dehydrogenases with different specificities (related to short-chain alcohol dehydrogenases)	3E-088	Secondary metabolites biosynthesis, transport and catabolism	KOG1208
PkanSigP-22826	GIFK01001291	PkanSigP-22826	327	984	6253	177	177	984	3.06334	100	18.2673	3	31	2	31	101.554	DIPTERA	Dehydrogenases with different specificities (related to short-chain alcohol dehydrogenases) - signalP detected	SIG	32-33	36.51	9.33	32.943	9.37	0	10.9	.	.	.	2061	1	GJ22106	1E-101	gi|195383256	369	301	327	63	77	Drosophila virilis	Drosophila melanogaster - metabolic process - oxidoreductase activity	4e-96	GO:0016491	oxidoreductase activity	Catalysis of an oxidation-reduction (redox) reaction, a reversible chemical reaction in which the oxidation state of an atom or atoms within a molecule is altered. One substrate acts as a hydrogen or electron donor and becomes oxidized, while the other acts as hydrogen or electron acceptor and becomes reduced. [GOC:go_curators]	Dehydrogenases with different specificities (related to short-chain alcohol dehydrogenases)	5E-096	Secondary metabolites biosynthesis, transport and catabolism	KOG1208
Pkan-24588	GIFK01001303	Pkan-24588	241	726	2643	477	477	726	11.1892	100	65.6405	26	88	3	135	99.9057	DIPTERA	Diacetyl reductase/L-xylulose reductase	CYT		26.241	7.01			0	12.3	4.1	4.1	.	2624	1	hypothetical protein AND_06045	2E-091	gi|312381605	335	238	242	69	83	Anopheles darlingi	Drosophila melanogaster - oxidoreductase activity, acting on CH-OH group of donors - metabolic process	8e-73	GO:0050038	L-xylulose reductase (NADP+) activity	Catalysis of the reaction: NADP(+) + xylitol = L-xylulose + H(+) + NADPH. [EC:1.1.1.10, RHEA:17028]	Diacetyl reductase/L-xylulose reductase	1E-084	Secondary metabolites biosynthesis, transport and catabolism	KOG1207
Pkan-7248	GIFK01001323	Pkan-7248	223	672	5270	1388	1388	672	35.1753	100	207.582	117	306	3	408	100.501	DIPTERA	dimethylallyl pyrophosphate isomerase	CYT		26.021	6.92			2	17.6	3.4	3.2	.	5236	1	isopentenyl pyrophosphate:dimethylallyl pyrophosphate isomerase	2E-090	gi|94469308	332	223	244	69	83	Aedes aegypti	Drosophila melanogaster - isopentenyl-diphosphate delta-isomerase activity - hydrolase activity - peroxisome - isoprenoid biosynthetic process	3e-79	GO:0004452	isopentenyl-diphosphate delta-isomerase activity	Catalysis of the reaction: isopentenyl diphosphate = dimethylallyl diphosphate. [EC:5.3.3.2, RHEA:23287]	Isopentenyl pyrophosphate:dimethylallyl pyrophosphate isomerase	4E-075	Secondary metabolites biosynthesis, transport and catabolism	KOG0142
PkanSigP-3850	GIFK01001662	PkanSigP-3850	188	565	6883	94	94	565	2.83333	100	15.0885	6	29	1	51	90.6915	NR-LIGHT	Flavin-containing monooxygenase	BL	-1	21.023	6.34			0	12.7	1	2.3	.	5598	1	AGAP010398-PA	7E-061	gi|157018397	233	185	434	57	74	Anopheles gambiae str. PEST	Flavin-containing monooxygenase 2 - Drosophila melanogaster - N,N-dimethylaniline monooxygenase activity - oxidation-reduction process - flavin adenine dinucleotide binding - NADP binding - monooxygenase activity - mitochondrion - cytosol - intracellular membrane-bounded organelle	1e-43	GO:0004499	N,N-dimethylaniline monooxygenase activity	Catalysis of the reaction: N,N-dimethylaniline + NADPH + H+ + O2 = N,N-dimethylaniline N-oxide + NADP+ + H2O. [EC:1.14.13.8]	Flavin-containing monooxygenase	5E-046	Secondary metabolites biosynthesis, transport and catabolism	KOG1399
Pkan-11679	GIFK01001848	Pkan-11679	244	735	215	744	744	735	17.2387	100	100.314	58	139	2	106	99.1022	REFSEQ-INVERTEBRATE	Glutathione S-transferase	CYT		28.189	6.24			0	10.2	1.7	1.7	.	216	1	Glutathione S-transferase	4E-090	gi|399938856	331	245	246	62	79	Musca domestica	sepia - Drosophila melanogaster - pyrimidodiazepine synthase activity - glutathione transferase activity - eye pigment biosynthetic process - transferase activity, transferring sulfur-containing groups - pteridine biosynthetic process - protein homodimerization activity - glutathione dehydrogenase (ascorbate) activity - cytoplasm - glutathione metabolic process	7e-72	GO:0004734	pyrimidodiazepine synthase activity	Catalysis of the reaction: a pyrimidodiazepine + oxidized glutathione = 6-pyruvoyltetrahydropterin + 2 glutathione. [EC:1.5.4.1]	Glutathione S-transferase	9E-056	Posttranslational modification, protein turnover, chaperones	KOG0406
Pkan-24666	GIFK01001849	Pkan-24666	223	672	2673	153	153	672	3.87739	100	23.0863	6	39	10	23	101.464	DIPTERA	glutathione s-transferase	CYT		25.539	7.71			0	12.3	4.1	4.1	.	2654	1	putative glutathione s-transferase	5E-068	gi|157674487	258	221	221	55	72	Lutzomyia longipalpis	Glutathione S transferase D8 - Drosophila melanogaster - glutathione transferase activity - glutathione peroxidase activity - cytoplasm - glutathione metabolic process	1e-33	GO:0004364	glutathione transferase activity	Catalysis of the reaction: R-X + glutathione = H-X + R-S-glutathione. R may be an aliphatic, aromatic or heterocyclic group; X may be a sulfate, nitrile or halide group. [EC:2.5.1.18]	Glutathione S-transferase	2E-040	Posttranslational modification, protein turnover, chaperones	KOG0867
Pkan-25774	GIFK01001850	Pkan-25774	220	663	3147	410	410	663	10.5314	100	62.8024	29	88	2	177	101.556	DIPTERA	glutathione s-transferase	CYT		25.041	6.83			1	11.3	5.9	7.1	.	3125	1	putative glutathione s-transferase	4E-071	gi|157674487	268	221	221	56	77	Lutzomyia longipalpis	Glutathione S transferase D1 - Drosophila melanogaster - glutathione transferase activity - cytoplasm - DDT-dehydrochlorinase activity - glutathione metabolic process	3e-38	GO:0004364	glutathione transferase activity	Catalysis of the reaction: R-X + glutathione = H-X + R-S-glutathione. R may be an aliphatic, aromatic or heterocyclic group; X may be a sulfate, nitrile or halide group. [EC:2.5.1.18]	Glutathione S-transferase	8E-042	Posttranslational modification, protein turnover, chaperones	KOG0867
Pkan-25926	GIFK01001851	Pkan-25926	226	681	3224	646	646	681	16.1549	100	97.2893	25	142	1	153	102.56	DIPTERA	glutathione S-transferase	CYT		26.338	8.75			1	11.3	5.9	7.1	.	3202	1	glutathione S-transferase	1E-071	gi|21541590	270	226	229	54	76	Anopheles gambiae	Glutathione S transferase T3 - Drosophila melanogaster - glutathione transferase activity - cytoplasm - glutathione metabolic process	3e-69	GO:0004364	glutathione transferase activity	Catalysis of the reaction: R-X + glutathione = H-X + R-S-glutathione. R may be an aliphatic, aromatic or heterocyclic group; X may be a sulfate, nitrile or halide group. [EC:2.5.1.18]	Glutathione S-transferase	6E-042	Posttranslational modification, protein turnover, chaperones	KOG0867
Pkan-26421	GIFK01001852	Pkan-26421	228	687	3519	145	145	687	3.59442	100	21.4993	10	36	0	39	101.862	DIPTERA	Glutathione S-transferase	CYT		26.153	8.45			1	11.3	5.9	7.1	.	3496	1	RE03226p	2E-054	gi|17944983	213	228	228	42	66	Drosophila melanogaster	Glutathione S transferase T3 - Drosophila melanogaster - glutathione transferase activity - cytoplasm - glutathione metabolic process	6e-54	GO:0004364	glutathione transferase activity	Catalysis of the reaction: R-X + glutathione = H-X + R-S-glutathione. R may be an aliphatic, aromatic or heterocyclic group; X may be a sulfate, nitrile or halide group. [EC:2.5.1.18]	Glutathione S-transferase	1E-036	Posttranslational modification, protein turnover, chaperones	KOG0867
Pkan-5486	GIFK01001853	Pkan-5486	221	666	5104	74	74	666	1.89224	100	10.512	5	21	0	12	94.6081	DIPTERA	Glutathione S-transferase	CYT		25.295	8.47			2	17.6	3.4	3.2	.	5070	1	AAEL011934-PA	1E-118	gi|403183238	425	211	233	95	98	Aedes aegypti	Glutathione S transferase Z2 - Drosophila melanogaster - glutathione transferase activity - maleylacetoacetate isomerase activity - L-phenylalanine catabolic process - tyrosine catabolic process - cytoplasm - aromatic amino acid family metabolic process - glutathione metabolic process	0	GO:0004364	glutathione transferase activity	Catalysis of the reaction: R-X + glutathione = H-X + R-S-glutathione. R may be an aliphatic, aromatic or heterocyclic group; X may be a sulfate, nitrile or halide group. [EC:2.5.1.18]	Glutathione S-transferase	1E-103	Posttranslational modification, protein turnover, chaperones	KOG0868
Pkan-7800	GIFK01001854	Pkan-7800	215	645	5317	54	54	645	1.42578	100	8.14574	2	16	0	2	97.2963	DIPTERA	glutathione S-transferase 1-1-like isoform X2	CYT		24.439	5.26			2	17.6	3.4	3.2	.	5282	1	glutathione-s-transferase theta, gst	3E-087	gi|157130337	322	215	251	70	81	Aedes aegypti	GST-containing FLYWCH zinc-finger protein - Drosophila melanogaster - glutathione transferase activity - nucleic acid binding - glutathione binding - cytoplasm - mitotic G2 DNA damage checkpoint - neurogenesis	3e-79	GO:0004364	glutathione transferase activity	Catalysis of the reaction: R-X + glutathione = H-X + R-S-glutathione. R may be an aliphatic, aromatic or heterocyclic group; X may be a sulfate, nitrile or halide group. [EC:2.5.1.18]	Glutathione S-transferase	5E-036	Posttranslational modification, protein turnover, chaperones	KOG0867
Pkan-28022	GIFK01001855	Pkan-28022	228	687	4355	1042	1042	687	25.8303	100	153.309	84	198	2	289	101.078	NR-LIGHT	glutathione S-transferase theta-1	CYT		26.568	8.67			0	12.4	3.4	5.6	.	4330	1	GF15963	2E-055	gi|194770343	216	217	269	44	66	Drosophila ananassae	Glutathione S transferase T3 - Drosophila melanogaster - glutathione transferase activity - cytoplasm - glutathione metabolic process	2e-55	GO:0004364	glutathione transferase activity	Catalysis of the reaction: R-X + glutathione = H-X + R-S-glutathione. R may be an aliphatic, aromatic or heterocyclic group; X may be a sulfate, nitrile or halide group. [EC:2.5.1.18]	Glutathione S-transferase	1E-035	Posttranslational modification, protein turnover, chaperones	KOG0867
Pkan-25935	GIFK01001856	Pkan-25935	203	612	3228	428	428	612	11.91	100	68.4265	45	93	0	64	97.8435	DIPTERA	glutathione s-transferase-like protein	CYT		23.32	5.09			1	11.3	5.9	7.1	.	3206	1	putative glutathione-S-transferase sigma	1E-112	gi|296937144	404	203	203	99	99	Phlebotomus perniciosus	Glutathione S transferase S1 - Drosophila melanogaster - glutathione transferase activity - glutathione peroxidase activity - response to oxidative stress - cytoplasm - glutathione metabolic process	1e-85	GO:0004364	glutathione transferase activity	Catalysis of the reaction: R-X + glutathione = H-X + R-S-glutathione. R may be an aliphatic, aromatic or heterocyclic group; X may be a sulfate, nitrile or halide group. [EC:2.5.1.18]	Glutathione S-transferase	3E-054	Posttranslational modification, protein turnover, chaperones	KOG1695
Pkan-8798	GIFK01001857	Pkan-8798	221	666	5412	185	185	666	4.73059	100	26.2132	14	44	0	25	94.3676	DIPTERA	glutathione S-transferase-like protein	CYT		24.574	6.84			0	12.7	1	2.3	.	5376	1	glutathione S-transferase-like protein	1E-109	gi|157361537	395	221	221	85	93	Phlebotomus papatasi	Glutathione S transferase D1 - Drosophila melanogaster - glutathione transferase activity - cytoplasm - DDT-dehydrochlorinase activity - glutathione metabolic process	3e-41	GO:0004364	glutathione transferase activity	Catalysis of the reaction: R-X + glutathione = H-X + R-S-glutathione. R may be an aliphatic, aromatic or heterocyclic group; X may be a sulfate, nitrile or halide group. [EC:2.5.1.18]	Glutathione S-transferase	1E-044	Posttranslational modification, protein turnover, chaperones	KOG0867
Pkan-8876	GIFK01001858	Pkan-8876	389	1170	5420	323	323	1170	4.70148	100	28.1855	5	50	2	67	102.096	DIPTERA	Glutathione S-transferase-related protein	CYT		44.145	9.17			0	12.7	1	2.3	.	5384	1	hypothetical protein AaeL_AAEL008783	1E-144	gi|157119740	514	393	392	64	77	Aedes aegypti	Suppressor of ref(2)P sterility - Drosophila melanogaster - electron carrier activity - protein disulfide oxidoreductase activity - cell redox homeostasis	0	GO:0003677	DNA binding	Any molecular function by which a gene product interacts selectively and non-covalently with DNA (deoxyribonucleic acid). [GOC:dph, GOC:jl, GOC:tb, GOC:vw]	Glutathione S-transferase-related protein	1E-117	General function prediction only	KOG3029
Pkan-9641	GIFK01001859	Pkan-9641	490	1473	5523	1184	1184	1473	13.6888	100	82.3435	23	131	5	154	102.443	DIPTERA	Glutathione synthetase	CYT		54.923	6.07			0	12.7	1	2.3	.	5486	1	glutathione synthetase	0.0	gi|157120878	721	494	495	71	82	Aedes aegypti	Glutathione Synthetase - Drosophila melanogaster - glutathione synthase activity - glutathione biosynthetic process - ATP binding - detoxification of arsenic-containing substance - cellular response to DNA damage stimulus	0	GO:0004363	glutathione synthase activity	Catalysis of the reaction: L-gamma-glutamyl-L-cysteine + ATP + glycine = ADP + glutathione + 2 H(+) + phosphate. [EC:6.3.2.3, RHEA:13560]	Glutathione synthetase	1E-144	Secondary metabolites biosynthesis, transport and catabolism	KOG0021
Pkan-19895	GIFK01003490	Pkan-19895	200	603	1413	5312	5312	603	150.023	100	858.726	147	1415	22	866	97.4799	DIPTERA	phospholipid hydroperoxide glutathione peroxidase 1	SIG	31-32	22.71	7.67	19.304	5.97	1	15.8	4.5	5.1	.	1407	1	phospholipid hydroperoxide glutathione peroxidase 1	7E-079	gi|399763011	293	200	198	69	86	Chironomus riparius	AT2G31570 - Arabidopsis thaliana - glutathione peroxidase activity - mitochondrion - cytosol - protein binding - nucleus - toxin catabolic process - plasma membrane	6e-43	GO:0004602	glutathione peroxidase activity	Catalysis of the reaction: 2 glutathione + hydrogen peroxide = oxidized glutathione + 2 H2O. [EC:1.11.1.9]	Glutathione peroxidase	6E-060	Posttranslational modification, protein turnover, chaperones	KOG1651
Pkan-23788	GIFK01004350	Pkan-23788	156	471	2366	84	84	471	3.03722	100	17.3291	9	24	0	2	97.1667	DIPTERA	secreted glutathione peroxidase	CYT		17.879	5.62			0	12.3	4.1	4.1	.	2350	1	secreted glutathione peroxidase	5E-041	gi|170039264	167	159	164	53	67	Culex quinquefasciatus	AT4G11600 - Arabidopsis thaliana - glutathione peroxidase activity - mitochondrion - cytosol - plasma membrane - response to cadmium ion - response to salt stress - chloroplast - apoplast - chromatin assembly or disassembly - circadian rhythm - toxin catabolic process	1e-26	GO:0004602	glutathione peroxidase activity	Catalysis of the reaction: 2 glutathione + hydrogen peroxide = oxidized glutathione + 2 H2O. [EC:1.11.1.9]	Glutathione peroxidase	2E-034	Posttranslational modification, protein turnover, chaperones	KOG1651
Pkan-23358	GIFK01001896	Pkan-23358	279	840	2223	294	294	840	5.96054	100	34.7726	19	53	0	53	99.3503	DIPTERA	Glyoxylase	CYT		31.708	7.24			0	10.9	.	.	.	2209	1	beta lactamase domain	1E-107	gi|157123989	390	281	294	67	80	Aedes aegypti	Drosophila melanogaster - hydrolase activity	5e-95	GO:0005506	iron ion binding	Interacting selectively and non-covalently with iron (Fe) ions. [GOC:ai]	Glyoxylase	1E-109	General function prediction only	KOG0814
Pkan-26735	GIFK01001897	Pkan-26735	291	876	3713	531	531	876	10.3231	100	61.1724	37	94	0	213	100.917	REFSEQ-INVERTEBRATE	Glyoxylase	CYT		33.114	6.24			1	11.3	5.9	7.1	.	3690	1	beta-lactamase-like protein 2 homolog isoform X1	3E-093	gi|499008654	342	288	291	54	74	Ceratitis capitata	Drosophila melanogaster - cellular_component - molecular_function - biological_process - hydrolase activity	1e-88	GO:0003674	molecular_function	Elemental activities, such as catalysis or binding, describing the actions of a gene product at the molecular level. A given gene product may exhibit one or more molecular functions. [GOC:go_curators]	Glyoxylase	6E-045	General function prediction only	KOG0813
Pkan-26517	GIFK01001898	Pkan-26517	300	903	3586	413	413	903	7.78897	100	48.1827	20	103	0	52	105.349	DIPTERA	Glyoxylase - probable fragment	CYT		33.118	6.27			1	11.3	5.9	7.1	.	3563	1	GF10361	1E-111	gi|194749789	401	304	305	65	77	Drosophila ananassae	Drosophila melanogaster - hydroxyacylglutathione hydrolase activity - zinc ion binding - glutathione biosynthetic process - microtubule associated complex	0	GO:0004416	hydroxyacylglutathione hydrolase activity	Catalysis of the reaction: (S)-(2-hydroxyacyl)glutathione + H2O = glutathione + a 2-hydroxy carboxylate. [EC:3.1.2.6]	Glyoxylase	1E-088	General function prediction only	KOG0813
Pkan-27365	GIFK01002041	Pkan-27365	340	1020	4110	251	251	1020	4.19075	100	25.3529	4	44	0	111	103.028	DIPTERA	heparin sulfate O-sulfotransferase-like - signalP detected	SIG	22-23	39.748	9.14	37.283	9.17	0	12.4	3.4	5.6	.	4086	1	heparin sulfate O-sulfotransferase-like	1E-128	gi|498996010	457	340	359	63	79	Ceratitis capitata	Heparan sulfate 2-O-sulfotransferase - Drosophila melanogaster - heparan sulfate 2-O-sulfotransferase activity - signal transduction - integral component of membrane - open tracheal system development	0	GO:0004394	heparan sulfate 2-O-sulfotransferase activity	Catalysis of the reaction: 3'-phosphoadenosine 5'-phosphosulfate + heparan sulfate = adenosine 3',5'-bisphosphate + heparan sulfate 2-O-sulfate; results in 2-O-sulfation of iduronic acid residues in heparan sulfate. [PMID:9153262]	Sulfotransferases	1E-118	Posttranslational modification, protein turnover, chaperones	KOG3922
Pkan-2083	GIFK01002135	Pkan-2083	311	936	1603	6169	6169	936	112.242	100	669.837	401	856	10	732	101.632	DIPTERA	Hydroxysteroid 17-beta dehydrogenase 11	BL	23-24	35.001	8.17	32.291	8.13	0	10.9	.	.	.	1597	1	short-chain dehydrogenase	1E-113	gi|157117551	409	306	312	63	79	Aedes aegypti	Drosophila melanogaster - metabolic process - oxidoreductase activity - lipid particle	7e-92	GO:0016491	oxidoreductase activity	Catalysis of an oxidation-reduction (redox) reaction, a reversible chemical reaction in which the oxidation state of an atom or atoms within a molecule is altered. One substrate acts as a hydrogen or electron donor and becomes oxidized, while the other acts as hydrogen or electron acceptor and becomes reduced. [GOC:go_curators]	Hydroxysteroid 17-beta dehydrogenase 11	2E-095	Secondary metabolites biosynthesis, transport and catabolism	KOG1201
Pkan-26125	GIFK01002136	Pkan-26125	315	948	3335	712	712	948	12.7906	100	77.7574	18	120	2	132	103.532	REFSEQ-INVERTEBRATE	Hydroxysteroid 17-beta dehydrogenase 11	CYT		35.357	6.68			1	11.3	5.9	7.1	.	3313	1	AGAP000275-PA	3E-091	gi|333467161	336	316	359	52	72	Anopheles gambiae str. PEST	Drosophila melanogaster - oxidoreductase activity - metabolic process	9e-86	GO:0016491	oxidoreductase activity	Catalysis of an oxidation-reduction (redox) reaction, a reversible chemical reaction in which the oxidation state of an atom or atoms within a molecule is altered. One substrate acts as a hydrogen or electron donor and becomes oxidized, while the other acts as hydrogen or electron acceptor and becomes reduced. [GOC:go_curators]	Hydroxysteroid 17-beta dehydrogenase 11	2E-088	Secondary metabolites biosynthesis, transport and catabolism	KOG1201
Pkan-23679	GIFK01002530	Pkan-23679	393	1182	2337	300	300	1182	4.32237	100	25.247	11	45	4	51	99.4867	DIPTERA	Iron/ascorbate family oxidoreductases	CYT		44.419	5.98			0	12.3	4.1	4.1	.	2322	1	AGAP002883-PA	1E-127	gi|333467864	456	403	395	56	72	Anopheles gambiae str. PEST	Drosophila melanogaster - oxidation-reduction process - oxidoreductase activity, acting on paired donors, with incorporation or reduction of molecular oxygen, 2-oxoglutarate as one donor, and incorporation of one atom each of oxygen into both donors	0	GO:0016706	oxidoreductase activity, acting on paired donors, with incorporation or reduction of molecular oxygen, 2-oxoglutarate as one donor, and incorporation of one atom each of oxygen into both donors	Catalysis of the reaction: A + 2-oxoglutarate + O2 = B + succinate + CO2. This is an oxidation-reduction (redox) reaction in which hydrogen or electrons are transferred from 2-oxoglutarate and one other donor, and one atom of oxygen is incorporated into each donor. [GOC:mah]	Iron/ascorbate family oxidoreductases	5E-032	Secondary metabolites biosynthesis, transport and catabolism, General function prediction only	KOG0143
Pkan-27344	GIFK01002803	Pkan-27344	150	453	4094	701	701	453	26.3535	100	152.181	84	195	0	138	98.3424	DIPTERA	microsomal glutathione S-transferase 1-like	CYT		17.184	9.92			0	12.4	3.4	5.6	.	4070	1	microsomal glutathione S-transferase 1-like	5E-051	gi|499010874	200	146	150	66	79	Ceratitis capitata	Microsomal glutathione S-transferase-like - Drosophila melanogaster - intracellular membrane-bounded organelle - glutathione transferase activity - mitochondrial outer membrane - lipid particle	2e-47	GO:0004364	glutathione transferase activity	Catalysis of the reaction: R-X + glutathione = H-X + R-S-glutathione. R may be an aliphatic, aromatic or heterocyclic group; X may be a sulfate, nitrile or halide group. [EC:2.5.1.18]	Pantothenate kinase PanK and related proteins	0.47	Coenzyme transport and metabolism	KOG2201
Pkan-8406	GIFK01002804	Pkan-8406	156	471	5366	869	869	471	31.4208	100	182.446	44	247	5	115	98.8861	DIPTERA	microsomal glutathione S-transferase-like isoform A	CYT		17.416	10.33			0	12.7	1	2.3	.	5330	1	GL16397	5E-044	gi|195164369	177	153	195	56	73	Drosophila persimilis	Microsomal glutathione S-transferase-like - Drosophila melanogaster - intracellular membrane-bounded organelle - glutathione transferase activity - mitochondrial outer membrane - lipid particle	7e-41	GO:0004364	glutathione transferase activity	Catalysis of the reaction: R-X + glutathione = H-X + R-S-glutathione. R may be an aliphatic, aromatic or heterocyclic group; X may be a sulfate, nitrile or halide group. [EC:2.5.1.18]	Molecular chaperones GRP78/BiP/KAR2, HSP70 superfamily	0.048	Posttranslational modification, protein turnover, chaperones	KOG0100
PkanSigP-30263	GIFK01003031	PkanSigP-30263	458	1377	6826	68	68	458	2.52849	100	14.6747	7	25	0	32	98.8382	DIPTERA	Multidrug resistance-associated protein/mitoxantrone resistance protein ABC superfamily - probable fragment	BL	37-38	50.661	5.86	46.833	5.86	0	12.7	1	2.3	.	6044	1	ATP-binding cassette transporter	1E-175	gi|157111717	615	452	1413	69	83	Aedes aegypti	Drosophila melanogaster - xenobiotic-transporting ATPase activity - ATP-binding cassette (ABC) transporter complex - transporter activity - ATPase activity, coupled to transmembrane movement of substances - transmembrane transport - ATP binding	0	GO:0008559	xenobiotic-transporting ATPase activity	Catalysis of the reaction: ATP + H2O + xenobiotic(in) = ADP + phosphate + xenobiotic(out). [EC:3.6.3.44]	Multidrug resistance-associated protein/mitoxantrone resistance protein, ABC superfamily	1E-164	Secondary metabolites biosynthesis, transport and catabolism	KOG0054
Pkan-10914	GIFK01003032	Pkan-10914	979	2940	132	820	820	2940	4.7499	100	28.765	3	52	0	443	103.133	DIPTERA	Multidrug resistance-associated protein/mitoxantrone resistance protein ABC superfamily - probable fragment - signalP detected	SIG	23-24	110.357	8.48	107.644	8.39	0	10.2	1.7	1.7	.	132	1	multidrug resistance protein 2 (atp-binding cassette protein c)	0.0	gi|157107349	1352	967	1089	71	82	Aedes aegypti	Multidrug-Resistance like Protein 1 - Drosophila melanogaster - xenobiotic-transporting ATPase activity - ATPase activity, coupled to transmembrane movement of substances - ATP binding - transmembrane transport - integral component of membrane - ATPase activity, coupled to movement of substances - response to methotrexate	0	GO:0008559	xenobiotic-transporting ATPase activity	Catalysis of the reaction: ATP + H2O + xenobiotic(in) = ADP + phosphate + xenobiotic(out). [EC:3.6.3.44]	Multidrug resistance-associated protein/mitoxantrone resistance protein, ABC superfamily	0.0	Secondary metabolites biosynthesis, transport and catabolism	KOG0054
PkanSigP-6548	GIFK01003033	PkanSigP-6548	521	1563	6980	293	293	1563	3.19247	100	18.27	5	43	0	94	97.4608	DIPTERA	Multidrug resistance-associated protein/mitoxantrone resistance protein ABC superfamily - probable fragment - signalP detected	SIG	22-23	58.282	9.1	55.927	9.15	0	12.7	1	2.3	.	5652	1	ATP-binding cassette transporter	1E-177	gi|157111717	623	564	1413	58	73	Aedes aegypti	Drosophila melanogaster - xenobiotic-transporting ATPase activity - ATP-binding cassette (ABC) transporter complex - transporter activity - ATPase activity, coupled to transmembrane movement of substances - transmembrane transport - ATP binding	0	GO:0008559	xenobiotic-transporting ATPase activity	Catalysis of the reaction: ATP + H2O + xenobiotic(in) = ADP + phosphate + xenobiotic(out). [EC:3.6.3.44]	Multidrug resistance-associated protein/mitoxantrone resistance protein, ABC superfamily	1E-130	Secondary metabolites biosynthesis, transport and catabolism	KOG0054
PkanSigP-27647	GIFK01003034	PkanSigP-27647	634	1902	6698	1052	1052	1902	9.41939	100	57.3039	29	101	6	122	103.605	DIPTERA	Multidrug resistance-associated protein/mitoxantrone resistance protein ABC superfamily - probable fragment - signalP detected	SIG	24-25	70.949	7.06	68.337	7.19	0	12.7	1	2.3	.	6017	1	ATP-dependent bile acid permease	0.0	gi|157136537	729	638	1311	62	73	Aedes aegypti	Drosophila melanogaster - xenobiotic-transporting ATPase activity - transporter activity - ATPase activity, coupled to transmembrane movement of substances - ATP-binding cassette (ABC) transporter complex - ATP binding - transmembrane transport - wound healing	0	GO:0008559	xenobiotic-transporting ATPase activity	Catalysis of the reaction: ATP + H2O + xenobiotic(in) = ADP + phosphate + xenobiotic(out). [EC:3.6.3.44]	Multidrug resistance-associated protein/mitoxantrone resistance protein, ABC superfamily	1E-180	Secondary metabolites biosynthesis, transport and catabolism	KOG0054
Pkan-8298	GIFK01003519	Pkan-8298	631	1896	5353	682	682	1896	6.12581	100	36.7395	16	65	0	97	102.138	REFSEQ-INVERTEBRATE	Pleiotropic drug resistance (PDR1-15) ABC superfamily - probable fragment	CYT		71.379	8.94			0	12.7	1	2.3	.	5317	1	ATP-binding cassette sub-family G member 1-like isoform X1	0.0	gi|498996383	736	642	693	56	74	Ceratitis capitata	Drosophila melanogaster - ATP-binding cassette (ABC) transporter complex - ATPase activity, coupled to transmembrane movement of substances - transporter activity - ATP binding	0	GO:0005524	ATP binding	Interacting selectively and non-covalently with ATP, adenosine 5'-triphosphate, a universally important coenzyme and enzyme regulator. [ISBN:0198506732]	Transporter, ABC superfamily (Breast cancer resistance protein)	1E-134	Secondary metabolites biosynthesis, transport and catabolism	KOG0061
Pkan-14592	GIFK01003585	Pkan-14592	252	759	508	100	100	759	2.24376	100	12.7404	4	21	0	44	96.7	NR-LIGHT	Predicted dehydrogenase	BL/SIG		27.218	5.77			0	10.2	1.7	1.7	.	508	1	hypothetical protein AND_09781	5E-065	gi|312378623	248	249	265	50	71	Anopheles darlingi	retinol dehydrogenase B - Drosophila melanogaster - oxidoreductase activity, acting on the CH-OH group of donors, NAD or NADP as acceptor - rhodopsin biosynthetic process	2e-64	GO:0016614	oxidoreductase activity, acting on CH-OH group of donors	Catalysis of an oxidation-reduction (redox) reaction in which a CH-OH group act as a hydrogen or electron donor and reduces a hydrogen or electron acceptor. [GOC:ai]	Predicted dehydrogenase	1E-059	Secondary metabolites biosynthesis, transport and catabolism	KOG1205
Pkan-25138	GIFK01003586	Pkan-25138	247	741	2865	248	248	741	5.69969	100	34.2092	7	60	0	33	102.214	DIPTERA	Predicted dehydrogenase	CYT		27.183	9.07			0	12.3	4.1	4.1	.	2844	1	NADP+-dependent farnesol dehydrogenase 2	2E-079	gi|282934969	296	247	245	61	78	Aedes aegypti	Drosophila melanogaster - oxidoreductase activity, acting on CH-OH group of donors - metabolic process	9e-66	GO:0016614	oxidoreductase activity, acting on CH-OH group of donors	Catalysis of an oxidation-reduction (redox) reaction in which a CH-OH group act as a hydrogen or electron donor and reduces a hydrogen or electron acceptor. [GOC:ai]	Predicted dehydrogenase	6E-060	Secondary metabolites biosynthesis, transport and catabolism	KOG1205
Pkan-26002	GIFK01003587	Pkan-26002	307	924	3270	593	593	924	10.9295	100	64.9816	40	113	0	71	101.253	DIPTERA	Predicted dehydrogenase	CYT		33.888	9.09			1	11.3	5.9	7.1	.	3248	1	unnamed protein product	1E-111	gi|253785414	401	301	317	66	80	Anopheles gambiae str. PEST	Drosophila melanogaster - oxidoreductase activity - cellular_component - metabolic process	0	GO:0016491	oxidoreductase activity	Catalysis of an oxidation-reduction (redox) reaction, a reversible chemical reaction in which the oxidation state of an atom or atoms within a molecule is altered. One substrate acts as a hydrogen or electron donor and becomes oxidized, while the other acts as hydrogen or electron acceptor and becomes reduced. [GOC:go_curators]	Predicted dehydrogenase	1E-076	Secondary metabolites biosynthesis, transport and catabolism	KOG1205
Pkan-26240	GIFK01003588	Pkan-26240	250	753	3400	619	619	753	13.9995	100	86.6096	30	151	0	97	105.359	DIPTERA	Predicted dehydrogenase	CYT		28.158	7.24			1	11.3	5.9	7.1	.	3377	1	NADP+-dependent farnesol dehydrogenase 2	2E-079	gi|282934969	296	250	245	60	77	Aedes aegypti	Drosophila melanogaster - oxidoreductase activity, acting on CH-OH group of donors - metabolic process	2e-65	GO:0004090	carbonyl reductase (NADPH) activity	Catalysis of the reaction: R-CHOH-R' + NADP+ = R-CO-R' + NADPH + H+. [EC:1.1.1.184]	Predicted dehydrogenase	5E-060	Secondary metabolites biosynthesis, transport and catabolism	KOG1205
Pkan-26466	GIFK01003589	Pkan-26466	319	960	3552	373	373	960	6.61691	100	39.1854	17	62	0	30	100.853	DIPTERA	Predicted dehydrogenase - signalP detected	SIG	25-26	35.812	9.16	32.7	9.37	1	11.3	5.9	7.1	.	3529	1	dehydrogenase-like protein	1E-112	gi|94469002	406	318	322	60	79	Aedes aegypti	Drosophila melanogaster - oxidoreductase activity, acting on the CH-OH group of donors, NAD or NADP as acceptor - metabolic process	9e-87	GO:0016491	oxidoreductase activity	Catalysis of an oxidation-reduction (redox) reaction, a reversible chemical reaction in which the oxidation state of an atom or atoms within a molecule is altered. One substrate acts as a hydrogen or electron donor and becomes oxidized, while the other acts as hydrogen or electron acceptor and becomes reduced. [GOC:go_curators]	Predicted dehydrogenase	1E-051	Secondary metabolites biosynthesis, transport and catabolism	KOG1205
Pkan-6558	GIFK01003961	Pkan-6558	420	1263	5197	5666	5666	1263	76.3996	100	456.442	249	637	19	1020	101.745	DIPTERA	Protein-tyrosine sulfotransferase TPST1/TPST2	SIG	31-32	47.58	6.29	44.104	5.83	2	17.6	3.4	3.2	.	5163	1	GI14854	0.0	gi|195131443	636	404	459	76	86	Drosophila mojavensis	Transport and Golgi organization 13 - Drosophila melanogaster - protein-tyrosine sulfotransferase activity - peptidyl-tyrosine sulfation - Golgi apparatus - protein secretion	0	GO:0008476	protein-tyrosine sulfotransferase activity	Catalysis of the reaction: 3'-phosphoadenosine 5'-phosphosulfate + protein tyrosine = adenosine 3',5'-bisphosphate + protein tyrosine-O-sulfate. [EC:2.8.2.20]	Protein-tyrosine sulfotransferase TPST1/TPST2	1E-172	Posttranslational modification, protein turnover, chaperones	KOG3988
Pkan-26232	GIFK01003982	Pkan-26232	505	1518	3395	3326	3326	1518	37.3137	100	227.665	113	349	8	637	103.907	DIPTERA	Pyridine nucleotide-disulphide oxidoreductase	CYT		53.685	6.68			1	11.3	5.9	7.1	.	3373	1	dihydrolipoamide dehydrogenase	0.0	gi|157114623	781	508	508	76	85	Aedes aegypti	Drosophila melanogaster - tricarboxylic acid cycle - glycine catabolic process - dihydrolipoyl dehydrogenase activity - lipoamide metabolic process - mitochondrial alpha-ketoglutarate dehydrogenase complex - glycine cleavage complex - flavin adenine dinucleotide binding - cell redox homeostasis - lipid particle	0	GO:0004148	dihydrolipoyl dehydrogenase activity	Catalysis of the reaction: protein N6-(dihydrolipoyl)lysine + NAD+ = protein N6-(lipoyl)lysine + NADH + H+. [EC:1.8.1.4]	Dihydrolipoamide dehydrogenase	0.0	Energy production and conversion	KOG1335
Pkan-24915	GIFK01004472	Pkan-24915	213	639	2773	92	92	639	2.45191	100	15.1111	3	25	0	50	104.957	DIPTERA	Short-chain alcohol dehydrogenase/3-hydroxyacyl-CoA dehydrogenase	CYT		22.633	9.08			0	12.3	4.1	4.1	.	2752	1	AGAP003414-PA	2E-097	gi|333467618	355	213	255	84	91	Anopheles gambiae str. PEST	scully - Drosophila melanogaster - 3-hydroxyacyl-CoA dehydrogenase activity - mitochondrion - acyl-CoA metabolic process - testosterone dehydrogenase (NAD+) activity - estrogen metabolic process - estradiol 17-beta-dehydrogenase activity - acetoacetyl-CoA reductase activity - steroid metabolic process - steroid dehydrogenase activity - fatty acid metabolic process - ecdysone metabolic process - c…	4e-91	GO:0003857	3-hydroxyacyl-CoA dehydrogenase activity	Catalysis of the reaction: (S)-3-hydroxyacyl-CoA + NAD+ = 3-oxoacyl-CoA + NADH + H(+). [EC:1.1.1.35]	Short-chain alcohol dehydrogenase/3-hydroxyacyl-CoA dehydrogenase	1E-094	Secondary metabolites biosynthesis, transport and catabolism	KOG1199
Pkan-17801	GIFK01004605	Pkan-17801	362	1089	948	27254	27254	1089	426.207	100	2610.25	935	4079	49	3560	104.299	NR-LIGHT	Sorbitol dehydrogenase	CYT		39.003	6.23			1	15.8	4.5	5.1	.	947	1	alcohol dehydrogenase	1E-154	gi|157128397	544	357	358	73	85	Aedes aegypti	Sorbitol dehydrogenase-2 - Drosophila melanogaster - L-iditol 2-dehydrogenase activity - oxidation-reduction process - zinc ion binding	0	GO:0016491	oxidoreductase activity	Catalysis of an oxidation-reduction (redox) reaction, a reversible chemical reaction in which the oxidation state of an atom or atoms within a molecule is altered. One substrate acts as a hydrogen or electron donor and becomes oxidized, while the other acts as hydrogen or electron acceptor and becomes reduced. [GOC:go_curators]	Sorbitol dehydrogenase	1E-143	Secondary metabolites biosynthesis, transport and catabolism	KOG0024
Pkan-27978	GIFK01004710	Pkan-27978	507	1524	4338	657	657	1524	7.34173	100	45.2277	4	71	4	148	104.912	DIPTERA	sulfatase - signalP detected	SIG	19-20	57.504	6.14	55.379	6.13	0	12.4	3.4	5.6	.	4313	1	sulfatase	1E-162	gi|157106230	573	495	495	55	70	Aedes aegypti	Drosophila melanogaster - N-acetylglucosamine-6-sulfatase activity - lysosome - N-acetylglucosamine metabolic process - glycosaminoglycan metabolic process	0	GO:0008449	N-acetylglucosamine-6-sulfatase activity	Catalysis of the hydrolysis of the 6-sulfate group of the N-acetyl-D-glucosamine 6-sulfate units of heparan sulfate and keratan sulfate. [EC:3.1.6.14]	Sulfatases	1E-096	Carbohydrate transport and metabolism	KOG3731
PkanSigP-26946	GIFK01004711	PkanSigP-26946	345	1038	6607	288	288	345	14.2164	100	75.4522	42	120	0	29	90.3854	DIPTERA	sulfatase-modifying factor 1-like - signalP detected	SIG	21-22	39.781	5.54	37.379	5.47	0	12.4	3.4	5.6	.	3834	1	GJ12899	1E-118	gi|195375301	426	344	342	59	71	Drosophila virilis	Drosophila melanogaster - cellular_component - biological_process - molecular_function	0	GO:0003674	molecular_function	Elemental activities, such as catalysis or binding, describing the actions of a gene product at the molecular level. A given gene product may exhibit one or more molecular functions. [GOC:go_curators]	THUMP domain-containing proteins	8.5	General function prediction only	KOG3943
Pkan-24189	GIFK01004717	Pkan-24189	350	1053	2497	2310	2310	1053	37.3595	100	226.482	85	353	6	753	103.242	DIPTERA	sulfotransferase	CYT		41.458	5.97			0	12.3	4.1	4.1	.	2480	1	sulfotransferase	1E-118	gi|170028914	424	347	348	57	74	Culex quinquefasciatus	Sulfotransferase 4 - Drosophila melanogaster - cytosol - sulfation - sulfotransferase activity - xenobiotic metabolic process	2e-99	GO:0008146	sulfotransferase activity	Catalysis of the transfer of a sulfate group from 3'-phosphoadenosine 5'-phosphosulfate to the hydroxyl group of an acceptor, producing the sulfated derivative and 3'-phosphoadenosine 5'-phosphate. [EC:2.8.2, GOC:curators]	Sulfotransferase	6E-072	General function prediction only	KOG1584
Pkan-26991	GIFK01004718	Pkan-26991	298	897	3890	313	313	897	5.94251	100	35.3634	10	56	0	96	101.345	DIPTERA	Sulfotransferase	CYT		35.403	6.55			0	12.4	3.4	5.6	.	3866	1	sulfotransferase	3E-070	gi|94468670	266	280	339	43	66	Aedes aegypti	Sulfotransferase 1 - Drosophila melanogaster - cytosol - sulfotransferase activity - xenobiotic metabolic process - sulfation	1e-64	GO:0008146	sulfotransferase activity	Catalysis of the transfer of a sulfate group from 3'-phosphoadenosine 5'-phosphosulfate to the hydroxyl group of an acceptor, producing the sulfated derivative and 3'-phosphoadenosine 5'-phosphate. [EC:2.8.2, GOC:curators]	Sulfotransferase	4E-071	General function prediction only	KOG1584
Pkan-26386	GIFK01004719	Pkan-26386	324	975	3491	236	236	975	4.12216	100	25.3774	6	42	3	26	104.843	DIPTERA	sulfotransferase (sult)	CYT		38.811	6.26			1	11.3	5.9	7.1	.	3468	1	sulfotransferase (sult)	6E-075	gi|157120094	281	323	335	43	62	Aedes aegypti	Sulfotransferase 1 - Drosophila melanogaster - cytosol - sulfotransferase activity - xenobiotic metabolic process - sulfation	6e-61	GO:0008146	sulfotransferase activity	Catalysis of the transfer of a sulfate group from 3'-phosphoadenosine 5'-phosphosulfate to the hydroxyl group of an acceptor, producing the sulfated derivative and 3'-phosphoadenosine 5'-phosphate. [EC:2.8.2, GOC:curators]	Sulfotransferase	1E-069	General function prediction only	KOG1584
Pkan-24923	GIFK01005035	Pkan-24923	602	1809	2776	2866	2866	1809	26.9808	100	168.847	34	259	3	835	106.575	DIPTERA	Transporter ABC superfamily (Breast cancer resistance protein)	CYT		66.475	9.19			0	12.3	4.1	4.1	.	2755	1	AGAP002051-PA	0.0	gi|333469765	946	602	602	77	87	Anopheles gambiae str. PEST	Drosophila melanogaster - ATP-binding cassette (ABC) transporter complex - ATPase activity, coupled to transmembrane movement of substances - transporter activity - ATP binding	0	GO:0005524	ATP binding	Interacting selectively and non-covalently with ATP, adenosine 5'-triphosphate, a universally important coenzyme and enzyme regulator. [ISBN:0198506732]	Transporter, ABC superfamily (Breast cancer resistance protein)	1E-089	Secondary metabolites biosynthesis, transport and catabolism	KOG0061
Pkan-26012	GIFK01005634	Pkan-26012	319	960	3274	688	688	960	12.2049	100	69.351	43	97	4	53	96.7776	DIPTERA	Uricase (urate oxidase)	CYT		36.399	6.8			1	11.3	5.9	7.1	.	3252	1	uricase	1E-122	gi|170034469	438	326	326	66	79	Culex quinquefasciatus	Urate oxidase - Drosophila melanogaster - allantoin biosynthetic process - urate oxidase activity - peroxisome - oxidation-reduction process - purine nucleobase metabolic process	0	GO:0004846	urate oxidase activity	Catalysis of the reaction: urate + O2 + H2O = 5-hydroxyisourate + hydrogen peroxide. [EC:1.7.3.3]	Uricase (urate oxidase)	6E-091	Secondary metabolites biosynthesis, transport and catabolism	KOG1599
Oxidant metabolism/Detoxification		Oxidant metabolism/Detoxification
PkanSigP-23413	GIFK01000003	PkanSigP-23413	166	501	6291	121	121	166	12.4135	100	57.494	23	79	0	39	78.876	DIPTERA	15 kDa selenoprotein - signalP detected	SIG	19-20	19.14	5.11	16.83	4.85	0	10.9	.	.	.	2231	1	15 kDa selenoprotein	2E-056	gi|170035613	218	165	165	67	77	Culex quinquefasciatus	Drosophila melanogaster - cell redox homeostasis - disulfide oxidoreductase activity	7e-55	GO:0008430	selenium binding	Interacting selectively and non-covalently with selenium (Se). [GOC:ai]	Selenoprotein	5E-045	General function prediction only	KOG3384
Pkan-8347	GIFK01000046	Pkan-8347	194	585	5357	17493	17493	585	509.244	100	2921.05	2118	4660	36	5484	97.6855	KOG	2-Cys thioredoxin peroxidase	CYT		21.883	5.52			0	12.7	1	2.3	.	5321	1	putative peroxiredoxins prx-1 prx-2 prx-3	4E-084	gi|520833828	311	194	196	76	85	Psorophora albipes	thioredoxin peroxidase 1 - Drosophila melanogaster - thioredoxin peroxidase activity - antioxidant activity - peroxidase activity - cytosol - hydrogen peroxide catabolic process - cell redox homeostasis - glutathione peroxidase activity - oxidation-reduction process - microtubule associated complex - cellular response to DNA damage stimulus - determination of adult lifespan - response to starvati…	5e-79	GO:0008379	thioredoxin peroxidase activity	Catalysis of the reaction: thioredoxin + hydrogen peroxide = thioredoxin disulfide + H2O. [MetaCyc:RXN0-267]	Alkyl hydroperoxide reductase, thiol specific antioxidant and related enzymes	1E-088	Posttranslational modification, protein turnover, chaperones	KOG0852
Pkan-18703	GIFK01000806	Pkan-18703	510	1533	1156	2315	2315	1533	25.7174	100	158.289	69	267	8	496	104.819	DIPTERA	catalase	CYT		57.758	8.49			1	15.8	4.5	5.1	.	1154	1	putative catalase	0.0	gi|296937150	1037	510	510	97	99	Phlebotomus perniciosus	Catalase - Drosophila melanogaster - catalase activity - response to hydrogen peroxide - peroxisome - calcium-dependent cell-cell adhesion - plasma membrane - response to oxidative stress - heme binding - determination of adult lifespan - antioxidant activity - aging - oxidation-reduction process - regulation of hemocyte proliferation	0	GO:0004096	catalase activity	Catalysis of the reaction: 2 hydrogen peroxide = O2 + 2 H2O. [EC:1.11.1.6]	Catalase	0.0	Inorganic ion transport and metabolism	KOG0047
PkanSigP-27468	GIFK01000920	PkanSigP-27468	710	2133	6678	885	885	710	21.2277	100	127.003	61	194	2	197	101.889	DIPTERA	chorion peroxidase - signalP detected	SIG	21-22	79.462	7.18	77.24	6.69	0	12.4	3.4	5.6	.	4146	1	chorion peroxidase	1E-145	gi|170031127	516	660	685	43	60	Culex quinquefasciatus	Immune-regulated catalase - Drosophila melanogaster - peroxidase activity - oxidation-reduction process - response to oxidative stress - heme binding - catalase activity	0	GO:0004601	peroxidase activity	Catalysis of the reaction: donor + hydrogen peroxide = oxidized donor + 2 H2O. [EC:1.11.1.7]	Peroxidase/oxygenase	1E-101	General function prediction only	KOG2408
Pkan-24104	GIFK01001171	Pkan-24104	153	462	2472	2344	2344	462	86.4039	100	466.21	256	1001	2	366	91.8895	DIPTERA	Cu/Zn superoxide dismutase	CYT		15.385	6			0	12.3	4.1	4.1	.	2456	1	putative Cu/Zn superoxide dismutase	1E-084	gi|296937154	312	153	153	98	99	Phlebotomus perniciosus	superoxide dismutase 1, soluble - Mus musculus - activation of MAPK activity - response to reactive oxygen species - response to superoxide - ovarian follicle development - positive regulation of cytokine production - retina homeostasis - myeloid cell homeostasis - superoxide dismutase activity - copper ion binding - protein binding - extracellular region - extracellular space - intracellular - c…	1e-56	GO:0004784	superoxide dismutase activity	Catalysis of the reaction: 2 superoxide + 2 H+ = O2 + hydrogen peroxide. [EC:1.15.1.1, GOC:vw, PMID:15064408]	Cu2+/Zn2+ superoxide dismutase SOD1	5E-054	Inorganic ion transport and metabolism	KOG0441
Pkan-16220	GIFK01001172	Pkan-16220	134	402	734	57	57	402	2.41472	100	14.0423	5	27	0	3	99.0351	DIPTERA	Cu/Zn superoxide dismutase - signalP detected	SIG	19-20	14.092	6.09	12.158	5.83	0	10.2	1.7	1.7	.	733	1	putative Cu/Zn superoxide dismutase	3E-059	gi|157674495	227	128	205	84	92	Lutzomyia longipalpis	Superoxide dismutase 3 - Drosophila melanogaster - superoxide dismutase activity - oxidation-reduction process - UV protection - response to oxidative stress - extracellular space - removal of superoxide radicals - copper ion binding - zinc ion binding - mitochondrion - nucleus - cytosol	1e-28	GO:0004784	superoxide dismutase activity	Catalysis of the reaction: 2 superoxide + 2 H+ = O2 + hydrogen peroxide. [EC:1.15.1.1, GOC:vw, PMID:15064408]	Cu2+/Zn2+ superoxide dismutase SOD1	4E-031	Inorganic ion transport and metabolism	KOG0441
Pkan-25379	GIFK01001208	Pkan-25379	141	426	2969	464	464	426	18.5492	100	102.918	74	131	1	42	94.4892	DIPTERA	cysteine-containing selenoprotein R-like protein	CYT		15.792	8.48			0	12.3	4.1	4.1	.	2948	1	SelR, isoform C	1E-060	gi|23170947	231	145	197	75	82	Drosophila melanogaster	SelR - Drosophila melanogaster - peptide-methionine (R)-S-oxide reductase activity - zinc ion binding - peptidyl-methionine modification - protein repair - response to oxidative stress - oxidation-reduction process	3e-58	GO:0008270	zinc ion binding	Interacting selectively and non-covalently with zinc (Zn) ions. [GOC:ai]	Predicted pilin-like transcription factor	8E-050	Posttranslational modification, protein turnover, chaperones	KOG0856
Pkan-17818	GIFK01001238	Pkan-17818	528	1587	955	775	775	1587	8.31654	100	48.3989	23	79	2	598	99.1097	KOG	cytochrome P450	CYT		61.095	8.27			1	15.8	4.5	5.1	.	954	1	hypothetical protein AND_02264	1E-143	gi|312384320	510	542	544	47	65	Anopheles darlingi	Cyp9f2 - Drosophila melanogaster - intracellular membrane-bounded organelle - electron carrier activity - membrane - heme binding - iron ion binding - oxidation-reduction process - oxidoreductase activity, acting on paired donors, with incorporation or reduction of molecular oxygen - wing disc development	0	GO:0009055	electron carrier activity	Any molecular entity that serves as an electron acceptor and electron donor in an electron transport chain. An electron transport chain is a process in which a series of electron carriers operate together to transfer electrons from donors to any of several different terminal electron acceptors to generate a transmembrane electrochemical gradient. [ISBN:0198506732]	Cytochrome P450 CYP3/CYP5/CYP6/CYP9 subfamilies	1E-147	Secondary metabolites biosynthesis, transport and catabolism	KOG0158
Pkan-4138	GIFK01001239	Pkan-4138	465	1395	4980	167	167	1395	2.03873	100	12.3921	1	22	0	32	103.515	DIPTERA	cytochrome P450	CYT		53.38	8.79			2	17.6	3.4	3.2	.	4946	1	cytochrome P450	1E-144	gi|157106415	511	446	505	54	73	Aedes aegypti	Cyp6d5 - Drosophila melanogaster - intracellular membrane-bounded organelle - electron carrier activity - membrane - oxidoreductase activity, acting on paired donors, with incorporation or reduction of molecular oxygen - oxidation-reduction process - iron ion binding - heme binding	0	GO:0009055	electron carrier activity	Any molecular entity that serves as an electron acceptor and electron donor in an electron transport chain. An electron transport chain is a process in which a series of electron carriers operate together to transfer electrons from donors to any of several different terminal electron acceptors to generate a transmembrane electrochemical gradient. [ISBN:0198506732]	Cytochrome P450 CYP3/CYP5/CYP6/CYP9 subfamilies	1E-131	Secondary metabolites biosynthesis, transport and catabolism	KOG0158
Pkan-8654	GIFK01001240	Pkan-8654	510	1533	5393	562	562	1533	6.24327	100	39.1018	13	87	1	57	106.66	DIPTERA	cytochrome P450	CYT		58.782	9.08			0	12.7	1	2.3	.	5357	1	cytochrome P450	1E-152	gi|157106417	540	510	505	50	70	Aedes aegypti	Cyp6d5 - Drosophila melanogaster - intracellular membrane-bounded organelle - electron carrier activity - membrane - oxidoreductase activity, acting on paired donors, with incorporation or reduction of molecular oxygen - oxidation-reduction process - iron ion binding - heme binding	0	GO:0009055	electron carrier activity	Any molecular entity that serves as an electron acceptor and electron donor in an electron transport chain. An electron transport chain is a process in which a series of electron carriers operate together to transfer electrons from donors to any of several different terminal electron acceptors to generate a transmembrane electrochemical gradient. [ISBN:0198506732]	Cytochrome P450 CYP3/CYP5/CYP6/CYP9 subfamilies	1E-146	Secondary metabolites biosynthesis, transport and catabolism	KOG0158
PkanSigP-10788	GIFK01001241	PkanSigP-10788	225	675	5621	79	79	675	1.99315	100	12.0504	5	21	0	12	102.962	DIPTERA	cytochrome P450	BL	-1	26.544	9.41			0	12.7	1	2.3	.	5722	1	cytochrome P450	1E-044	gi|157107227	180	220	511	44	60	Aedes aegypti	Cyp4ac2 - Drosophila melanogaster - intracellular membrane-bounded organelle - electron carrier activity - insecticide catabolic process - hormone metabolic process - membrane - oxidation-reduction process - heme binding - oxidoreductase activity, acting on paired donors, with incorporation or reduction of molecular oxygen - iron ion binding	3e-32	GO:0009055	electron carrier activity	Any molecular entity that serves as an electron acceptor and electron donor in an electron transport chain. An electron transport chain is a process in which a series of electron carriers operate together to transfer electrons from donors to any of several different terminal electron acceptors to generate a transmembrane electrochemical gradient. [ISBN:0198506732]	Cytochrome P450 CYP4/CYP19/CYP26 subfamilies	5E-031	Secondary metabolites biosynthesis, transport and catabolism, Lipid transport and metabolism	KOG0157
PkanSigP-17817	GIFK01001242	PkanSigP-17817	183	551	5926	145	145	551	4.48161	100	24.7913	8	47	0	58	94.2069	DIPTERA	cytochrome P450	BL/SIG		21.775	9.3			0	12.7	1	2.3	.	5852	1	cytochrome P450	5E-037	gi|157105964	154	187	537	43	59	Aedes aegypti	Cyp9f2 - Drosophila melanogaster - intracellular membrane-bounded organelle - electron carrier activity - membrane - heme binding - iron ion binding - oxidation-reduction process - oxidoreductase activity, acting on paired donors, with incorporation or reduction of molecular oxygen - wing disc development	4e-35	GO:0009055	electron carrier activity	Any molecular entity that serves as an electron acceptor and electron donor in an electron transport chain. An electron transport chain is a process in which a series of electron carriers operate together to transfer electrons from donors to any of several different terminal electron acceptors to generate a transmembrane electrochemical gradient. [ISBN:0198506732]	Cytochrome P450 CYP3/CYP5/CYP6/CYP9 subfamilies	4E-036	Secondary metabolites biosynthesis, transport and catabolism	KOG0158
Pkan-25518	GIFK01001243	Pkan-25518	489	1470	3031	474	474	1470	5.49135	100	33.5905	9	71	0	46	104.173	KOG	cytochrome P450 - signalP detected	SIG	16-17	56.338	8.98	54.27	9	0	12.3	4.1	4.1	.	3010	1	cytochrome P450	1E-124	gi|170063846	447	498	499	44	64	Culex quinquefasciatus	Cytochrome P450-6a17 - Drosophila melanogaster - electron carrier activity - intracellular membrane-bounded organelle - membrane - oxidation-reduction process - oxidoreductase activity, acting on paired donors, with incorporation or reduction of molecular oxygen - heme binding - iron ion binding - thermosensory behavior	0	GO:0009055	electron carrier activity	Any molecular entity that serves as an electron acceptor and electron donor in an electron transport chain. An electron transport chain is a process in which a series of electron carriers operate together to transfer electrons from donors to any of several different terminal electron acceptors to generate a transmembrane electrochemical gradient. [ISBN:0198506732]	Cytochrome P450 CYP3/CYP5/CYP6/CYP9 subfamilies	1E-145	Secondary metabolites biosynthesis, transport and catabolism	KOG0158
Pkan-27733	GIFK01001244	Pkan-27733	503	1512	4263	2563	2563	1512	28.8679	100	177.854	81	302	12	232	104.924	DIPTERA	cytochrome P450 - signalP detected	SIG	22-23	57.228	6.78	54.662	6.53	0	12.4	3.4	5.6	.	4239	1	cytochrome P450	1E-130	gi|157116160	466	505	503	47	68	Aedes aegypti	Cyp28d1 - Drosophila melanogaster - intracellular membrane-bounded organelle - electron carrier activity - membrane - iron ion binding - heme binding - oxidation-reduction process - oxidoreductase activity, acting on paired donors, with incorporation or reduction of molecular oxygen	5e-75	GO:0009055	electron carrier activity	Any molecular entity that serves as an electron acceptor and electron donor in an electron transport chain. An electron transport chain is a process in which a series of electron carriers operate together to transfer electrons from donors to any of several different terminal electron acceptors to generate a transmembrane electrochemical gradient. [ISBN:0198506732]	Cytochrome P450 CYP3/CYP5/CYP6/CYP9 subfamilies	1E-131	Secondary metabolites biosynthesis, transport and catabolism	KOG0158
PkanSigP-5984	GIFK01001245	PkanSigP-5984	255	766	6965	88	88	766	1.95646	100	12	3	18	0	8	104.455	DIPTERA	cytochrome P450 - signalP detected	SIG	18-19	29.506	9.19	27.672	9.19	0	12.7	1	2.3	.	5644	1	cytochrome P450	8E-045	gi|157133510	181	249	501	36	60	Aedes aegypti	Cytochrome P450 4V2 - Pongo abelii - fatty acid omega-oxidation	1e-27	GO:0004497	monooxygenase activity	Catalysis of the incorporation of one atom from molecular oxygen into a compound and the reduction of the other atom of oxygen to water. [http://www.onelook.com/, ISBN:0198506732]	Cytochrome P450 CYP4/CYP19/CYP26 subfamilies	5E-027	Secondary metabolites biosynthesis, transport and catabolism, Lipid transport and metabolism	KOG0157
PkanSigP-12303	GIFK01001246	PkanSigP-12303	109	329	5685	24	24	329	1.24232	100	6.86018	2	12	0	0	94.0417	DIPTERA	cytochrome P450 - signalP detected	SIG	19-20	12.847	9.18	10.48	9.25	0	12.7	1	2.3	.	5744	1	cytochrome P450	2E-019	gi|157133500	94.7	105	507	40	63	Aedes aegypti	Cyp313b1 - Drosophila melanogaster - intracellular membrane-bounded organelle - electron carrier activity - membrane - oxidoreductase activity, acting on paired donors, with incorporation or reduction of molecular oxygen - oxidation-reduction process - iron ion binding - heme binding	2e-10	GO:0009055	electron carrier activity	Any molecular entity that serves as an electron acceptor and electron donor in an electron transport chain. An electron transport chain is a process in which a series of electron carriers operate together to transfer electrons from donors to any of several different terminal electron acceptors to generate a transmembrane electrochemical gradient. [ISBN:0198506732]	Cytochrome P450 CYP4/CYP19/CYP26 subfamilies	3E-005	Secondary metabolites biosynthesis, transport and catabolism, Lipid transport and metabolism	KOG0157
Pkan-26780	GIFK01001247	Pkan-26780	502	1506	3742	256	256	1506	2.89489	100	17.4721	2	32	0	71	102.785	KOG	cytochrome P450 1A1	CYT		58.315	8.52			1	11.3	5.9	7.1	.	3719	1	cytochrome P450 1A1	1E-145	gi|170049301	514	510	531	48	70	Culex quinquefasciatus	Cyp9f2 - Drosophila melanogaster - intracellular membrane-bounded organelle - electron carrier activity - membrane - heme binding - iron ion binding - oxidation-reduction process - oxidoreductase activity, acting on paired donors, with incorporation or reduction of molecular oxygen - wing disc development	0	GO:0009055	electron carrier activity	Any molecular entity that serves as an electron acceptor and electron donor in an electron transport chain. An electron transport chain is a process in which a series of electron carriers operate together to transfer electrons from donors to any of several different terminal electron acceptors to generate a transmembrane electrochemical gradient. [ISBN:0198506732]	Cytochrome P450 CYP3/CYP5/CYP6/CYP9 subfamilies	1E-150	Secondary metabolites biosynthesis, transport and catabolism	KOG0158
Pkan-30552	GIFK01001248	Pkan-30552	511	1536	4778	2003	2003	1536	22.2079	100	139.18	19	206	2	663	106.73	DIPTERA	cytochrome P450 4A7	CYT		59.428	8.59			2	17.6	3.4	3.2	.	4747	1	AGAP002196-PA	1E-103	gi|157020835	375	517	509	38	58	Anopheles gambiae str. PEST	Cyp313a4 - Drosophila melanogaster - intracellular membrane-bounded organelle - electron carrier activity - membrane - oxidation-reduction process - heme binding - iron ion binding - oxidoreductase activity, acting on paired donors, with incorporation or reduction of molecular oxygen	1e-74	GO:0009055	electron carrier activity	Any molecular entity that serves as an electron acceptor and electron donor in an electron transport chain. An electron transport chain is a process in which a series of electron carriers operate together to transfer electrons from donors to any of several different terminal electron acceptors to generate a transmembrane electrochemical gradient. [ISBN:0198506732]	Cytochrome P450 CYP4/CYP19/CYP26 subfamilies	4E-089	Secondary metabolites biosynthesis, transport and catabolism, Lipid transport and metabolism	KOG0157
PkanSigP-15468	GIFK01001249	PkanSigP-15468	504	1515	5805	277	277	504	9.35981	100	52.494	26	70	0	62	95.5126	KOG	cytochrome P450 6g1-like - signalP detected	SIG	25-26	58.469	8.8	55.488	8.84	0	10.2	1.7	1.7	.	621	1	CYP6G3	1E-129	gi|118428564	464	502	520	46	66	Lucilia cuprina	Cyp6g1 - Drosophila melanogaster - intracellular membrane-bounded organelle - electron carrier activity - membrane - response to insecticide - response to DDT - response to organophosphorus - iron ion binding - oxidoreductase activity, acting on paired donors, with incorporation or reduction of molecular oxygen - heme binding - oxidation-reduction process - insecticide catabolic process - respons…	0	GO:0009055	electron carrier activity	Any molecular entity that serves as an electron acceptor and electron donor in an electron transport chain. An electron transport chain is a process in which a series of electron carriers operate together to transfer electrons from donors to any of several different terminal electron acceptors to generate a transmembrane electrochemical gradient. [ISBN:0198506732]	Cytochrome P450 CYP3/CYP5/CYP6/CYP9 subfamilies	1E-138	Secondary metabolites biosynthesis, transport and catabolism	KOG0158
Pkan-21308	GIFK01001250	Pkan-21308	530	1593	1753	454	454	1593	4.85353	100	28.5863	11	59	2	212	100.304	KOG	cytochrome P450 9b2	BL	23-24	61.646	8.2	58.737	8.4	0	10.9	.	.	.	1745	1	cytochrome P450 9b2	1E-141	gi|170049299	503	540	541	46	66	Culex quinquefasciatus	Cyp9f2 - Drosophila melanogaster - intracellular membrane-bounded organelle - electron carrier activity - membrane - heme binding - iron ion binding - oxidation-reduction process - oxidoreductase activity, acting on paired donors, with incorporation or reduction of molecular oxygen - wing disc development	0	GO:0009055	electron carrier activity	Any molecular entity that serves as an electron acceptor and electron donor in an electron transport chain. An electron transport chain is a process in which a series of electron carriers operate together to transfer electrons from donors to any of several different terminal electron acceptors to generate a transmembrane electrochemical gradient. [ISBN:0198506732]	Cytochrome P450 CYP3/CYP5/CYP6/CYP9 subfamilies	1E-146	Secondary metabolites biosynthesis, transport and catabolism	KOG0158
PkanSigP-17910	GIFK01001251	PkanSigP-17910	76	230	5934	40	40	230	2.96176	100	14.0391	3	19	0	17	80.725	NR-LIGHT	cytochrome P450 9e2-like - signalP detected	SIG	21-22	9.046	10.17	6.499	9.6	0	12.7	1	2.3	.	5854	1	GG10771	4E-011	gi|194863894	67.4	59	505	52	67	Drosophila erecta	Cytochrome P450-9b1 - Drosophila melanogaster - intracellular membrane-bounded organelle - electron carrier activity - membrane - monooxygenase activity - oxidation-reduction process - iron ion binding - oxidoreductase activity, acting on paired donors, with incorporation or reduction of molecular oxygen - heme binding	3e-11	GO:0009055	electron carrier activity	Any molecular entity that serves as an electron acceptor and electron donor in an electron transport chain. An electron transport chain is a process in which a series of electron carriers operate together to transfer electrons from donors to any of several different terminal electron acceptors to generate a transmembrane electrochemical gradient. [ISBN:0198506732]	Cytochrome P450 CYP3/CYP5/CYP6/CYP9 subfamilies	4E-009	Secondary metabolites biosynthesis, transport and catabolism	KOG0158
Pkan-21343	GIFK01001252	Pkan-21343	514	1545	1760	344	344	1545	3.79182	100	23.4919	10	36	1	85	105.509	DIPTERA	Cytochrome P450 CYP11/CYP12/CYP24/CYP27 subfamilies	BL	27-28	59.374	8.57	56.303	8.5	0	10.9	.	.	.	1752	1	GH14751	1E-149	gi|195019468	529	536	536	50	69	Drosophila grimshawi	shade - Drosophila melanogaster - electron carrier activity - membrane - mitochondrion - head involution - central nervous system development - dorsal closure - ecdysone 20-monooxygenase activity - growth of a germarium-derived egg chamber - ecdysteroid biosynthetic process - midgut development - iron ion binding - heme binding - oxidation-reduction process - border follicle cell migration	0	GO:0009055	electron carrier activity	Any molecular entity that serves as an electron acceptor and electron donor in an electron transport chain. An electron transport chain is a process in which a series of electron carriers operate together to transfer electrons from donors to any of several different terminal electron acceptors to generate a transmembrane electrochemical gradient. [ISBN:0198506732]	Cytochrome P450 CYP11/CYP12/CYP24/CYP27 subfamilies	1E-112	Secondary metabolites biosynthesis, transport and catabolism	KOG0159
Pkan-26453	GIFK01001253	Pkan-26453	486	1461	3543	322	322	1461	3.75339	100	23.3107	8	42	4	97	105.767	KOG	Cytochrome P450 CYP11/CYP12/CYP24/CYP27 subfamilies - probable fragment	CYT		56.309	8.54			1	11.3	5.9	7.1	.	3520	1	cytochrome P450	1E-124	gi|157125682	446	486	522	44	65	Aedes aegypti	Cyp12b2 - Drosophila melanogaster - electron carrier activity - mitochondrion - oxidoreductase activity, acting on paired donors, with incorporation or reduction of molecular oxygen - oxidation-reduction process - heme binding - iron ion binding	0	GO:0009055	electron carrier activity	Any molecular entity that serves as an electron acceptor and electron donor in an electron transport chain. An electron transport chain is a process in which a series of electron carriers operate together to transfer electrons from donors to any of several different terminal electron acceptors to generate a transmembrane electrochemical gradient. [ISBN:0198506732]	Cytochrome P450 CYP11/CYP12/CYP24/CYP27 subfamilies	1E-138	Secondary metabolites biosynthesis, transport and catabolism	KOG0159
PkanSigP-19689	GIFK01001254	PkanSigP-19689	105	317	6048	30	30	317	1.61168	100	9.62461	3	17	0	0	101.7	NR-LIGHT	Cytochrome P450 CYP3/CYP5/CYP6/CYP9 subfamilies	BL	-1	12.269	9.3			0	12.7	1	2.3	.	5890	1	Cytochrome P450	6E-016	gi|399943480	83.6	84	511	45	66	Musca domestica	Cytochrome P450-9b2 - Drosophila melanogaster - intracellular membrane-bounded organelle - electron carrier activity - membrane - monooxygenase activity - oxidoreductase activity, acting on paired donors, with incorporation or reduction of molecular oxygen - heme binding - oxidation-reduction process - iron ion binding	9e-13	GO:0009055	electron carrier activity	Any molecular entity that serves as an electron acceptor and electron donor in an electron transport chain. An electron transport chain is a process in which a series of electron carriers operate together to transfer electrons from donors to any of several different terminal electron acceptors to generate a transmembrane electrochemical gradient. [ISBN:0198506732]	Cytochrome P450 CYP3/CYP5/CYP6/CYP9 subfamilies	3E-017	Secondary metabolites biosynthesis, transport and catabolism	KOG0158
Pkan-9994	GIFK01001255	Pkan-9994	283	849	5591	118	118	849	2.36697	100	14.3074	7	25	0	9	102.941	REFSEQ-INVERTEBRATE	cytochrome P450 partial	CYT		31.96	9.97			0	12.7	1	2.3	.	5552	1	SAP domain protein, partial	5E-017	gi|399948566	89.4	192	424	26	48	Musca domestica	Retroviral-like aspartic protease 1 - Homo sapiens - aspartic-type endopeptidase activity - proteolysis - integral component of membrane - protein processing - skin development	0.019	GO:0004190	aspartic-type endopeptidase activity	Catalysis of the hydrolysis of internal, alpha-peptide bonds in a polypeptide chain by a mechanism in which a water molecule bound by the side chains of aspartic residues at the active center acts as a nucleophile. [ISBN:0198506732]	Guanylate-binding protein	0.22	General function prediction only	KOG2037
PkanSigP-21754	GIFK01003338	PkanSigP-21754	167	501	6187	45	45	501	1.52965	100	8.31537	2	13	0	5	92.5778	DIPTERA	oxidase/peroxidase - signalP detected	SIG	23-24	18.062	8.79	15.64	8.74	0	12.7	1	2.3	.	5924	1	hypothetical protein AND_09902	5E-041	gi|312378522	167	166	1293	50	66	Anopheles darlingi	Drosophila melanogaster - peroxidase activity - oxidation-reduction process - response to oxidative stress - heme binding	2e-32	GO:0004601	peroxidase activity	Catalysis of the reaction: donor + hydrogen peroxide = oxidized donor + 2 H2O. [EC:1.11.1.7]	Peroxidase/oxygenase	7E-016	General function prediction only	KOG2408
Pkan-14968	GIFK01003400	Pkan-14968	1001	3006	553	395	395	3006	2.23782	100	13.9624	4	31	1	76	106.256	DIPTERA	Peroxidase/oxygenase - probable fragment	CYT		113.309	6.01			0	10.2	1.7	1.7	.	553	1	peroxidasin	0.0	gi|33320664	1321	996	1528	62	77	Aedes aegypti	Peroxidasin - Drosophila melanogaster - extracellular matrix organization - phagocytosis - proteinaceous extracellular matrix - peroxidase activity - heme binding - response to oxidative stress - oxidation-reduction process	0	GO:0004601	peroxidase activity	Catalysis of the reaction: donor + hydrogen peroxide = oxidized donor + 2 H2O. [EC:1.11.1.7]	Peroxidase/oxygenase	0.0	General function prediction only	KOG2408
PkanSigP-4396		PkanSigP-4396	63	191	6902	19	19	191	1.6941	100	9.22513	4	14	0	1	92.7368	DIPTERA	probable cytochrome P450 308a1 - signalP detected	SIG	30-31	7.638	9.77	3.906	8.39	0	12.7	1	2.3	.	5607	1	AGAP007480-PA	5E-013	gi|157020073	73.9	64	499	46	76	Anopheles gambiae str. PEST	Cyp308a1 - Drosophila melanogaster - intracellular membrane-bounded organelle - electron carrier activity - membrane - insecticide metabolic process - iron ion binding - oxidoreductase activity, acting on paired donors, with incorporation or reduction of molecular oxygen - heme binding - oxidation-reduction process	1e-05	GO:0009055	electron carrier activity	Any molecular entity that serves as an electron acceptor and electron donor in an electron transport chain. An electron transport chain is a process in which a series of electron carriers operate together to transfer electrons from donors to any of several different terminal electron acceptors to generate a transmembrane electrochemical gradient. [ISBN:0198506732]	Cytochrome P450 CYP3/CYP5/CYP6/CYP9 subfamilies	3E-011	Secondary metabolites biosynthesis, transport and catabolism	KOG0158
Pkan-29617	GIFK01003758	Pkan-29617	498	1497	4560	618	618	1497	7.03047	100	42.338	18	80	6	59	102.557	DIPTERA	probable cytochrome P450 4aa1-like	CYT		56.889	8.26			0	12.4	3.4	5.6	.	4533	1	GD11146	1E-178	gi|195583762	626	506	514	59	78	Drosophila simulans	Cyp4aa1 - Drosophila melanogaster - intracellular membrane-bounded organelle - electron carrier activity - hormone metabolic process - membrane - insecticide catabolic process - monooxygenase activity - oxidation-reduction process - iron ion binding - heme binding - oxidoreductase activity, acting on paired donors, with incorporation or reduction of molecular oxygen	0	GO:0009055	electron carrier activity	Any molecular entity that serves as an electron acceptor and electron donor in an electron transport chain. An electron transport chain is a process in which a series of electron carriers operate together to transfer electrons from donors to any of several different terminal electron acceptors to generate a transmembrane electrochemical gradient. [ISBN:0198506732]	Cytochrome P450 CYP4/CYP19/CYP26 subfamilies	1E-099	Secondary metabolites biosynthesis, transport and catabolism, Lipid transport and metabolism	KOG0157
Pkan-27140	GIFK01004366	Pkan-27140	196	591	3985	1194	1194	591	34.406	100	198.866	130	277	3	625	98.4355	DIPTERA	selenoprotein T - signalP detected	SIG	25-26	22.295	6.99	19.617	6.98	0	12.4	3.4	5.6	.	3961	1	selenoprotein T	9E-081	gi|170037660	300	199	207	68	84	Culex quinquefasciatus	Drosophila melanogaster - cellular_component - cell redox homeostasis - selenium binding	4e-67	GO:0008430	selenium binding	Interacting selectively and non-covalently with selenium (Se). [GOC:ai]	Selenoprotein T	8E-057	General function prediction only	KOG3286
Pkan-23918	GIFK01004720	Pkan-23918	220	663	2403	993	993	663	25.5067	100	154.523	74	277	8	266	103.175	REFSEQ-INVERTEBRATE	superoxide dismutase Mn mitochondrial	CYT		24.721	8.43			0	12.3	4.1	4.1	.	2387	1	superoxide dismutase 3.4, mitochondrial	8E-090	gi|170037800	330	219	219	68	82	Culex quinquefasciatus	Superoxide dismutase 2 (Mn) - Drosophila melanogaster - determination of adult lifespan - superoxide dismutase activity - mitochondrial matrix - superoxide metabolic process - antioxidant activity - removal of superoxide radicals - metal ion binding - oxidation-reduction process - regulation of metabolic process - regulation of hemocyte proliferation	2e-87	GO:0004784	superoxide dismutase activity	Catalysis of the reaction: 2 superoxide + 2 H+ = O2 + hydrogen peroxide. [EC:1.15.1.1, GOC:vw, PMID:15064408]	Manganese superoxide dismutase	3E-073	Inorganic ion transport and metabolism	KOG0876
Pkan-22913	GIFK01004795	Pkan-22913	230	693	2093	441	441	693	10.8373	100	65.7908	7	107	1	166	103.385	KOG	thioredoxin peroxidase	CYT		25.858	8.85			0	10.9	.	.	.	2079	1	peroxiredoxins, prx-1, prx-2, prx-3	2E-092	gi|157136354	338	232	232	70	82	Aedes aegypti	Peroxiredoxin 3 - Drosophila melanogaster - thioredoxin peroxidase activity - peroxidase activity - antioxidant activity - hydrogen peroxide catabolic process - mitochondrion - cell redox homeostasis - oxidation-reduction process - phagocytosis - negative regulation of apoptotic process - determination of adult lifespan	1e-89	GO:0008379	thioredoxin peroxidase activity	Catalysis of the reaction: thioredoxin + hydrogen peroxide = thioredoxin disulfide + H2O. [MetaCyc:RXN0-267]	Alkyl hydroperoxide reductase, thiol specific antioxidant and related enzymes	8E-096	Posttranslational modification, protein turnover, chaperones	KOG0852
Pkan-30555	GIFK01004796	Pkan-30555	245	738	4780	793	793	738	18.2993	100	111.61	27	176	0	174	103.869	DIPTERA	thioredoxin peroxidase - probable fragment - signalP detected	SIG	22-23	27.606	6.54	25.022	6.14	2	17.6	3.4	3.2	.	4749	1	putative peroxiredoxin	1E-133	gi|157674503	474	248	248	91	95	Lutzomyia longipalpis	thioredoxin peroxidase 2 - Drosophila melanogaster - thioredoxin peroxidase activity - antioxidant activity - peroxidase activity - extracellular region - hydrogen peroxide catabolic process - protein binding - endoplasmic reticulum - apoptotic signaling pathway - cytosol - oxidation-reduction process - cellular response to DNA damage stimulus	0	GO:0008379	thioredoxin peroxidase activity	Catalysis of the reaction: thioredoxin + hydrogen peroxide = thioredoxin disulfide + H2O. [MetaCyc:RXN0-267]	Alkyl hydroperoxide reductase, thiol specific antioxidant and related enzymes	9E-097	Posttranslational modification, protein turnover, chaperones	KOG0852
Pkan-30470	GIFK01004365	Pkan-30470	92	279	4748	764	764	279	46.6345	100	249.925	92	410	6	178	91.2683	DIPTERA	Selenoprotein G - Membrane anchor detected	ANC		9.969	8.84			2	17.6	3.4	3.2	.	4718	1	Selenoprotein G, putative	2E-018	gi|157110288	91.7	95	92	49	63	Aedes aegypti	Selenoprotein G - Drosophila melanogaster - embryo development - cell redox homeostasis - determination of adult lifespan - molecular_function - Golgi apparatus - intracellular membrane-bounded organelle - endoplasmic reticulum calcium ion homeostasis	1e-10	GO:0003674	molecular_function	Elemental activities, such as catalysis or binding, describing the actions of a gene product at the molecular level. A given gene product may exhibit one or more molecular functions. [GOC:go_curators]	Fibrillarin and related nucleolar RNA-binding proteins	0.26	RNA processing and modification	KOG1596
Extracellular matrix		Extracellular matrix
Pkan-27426	GIFK01000313	Pkan-27426	392	1179	4146	1179	1179	1179	17.0301	100	102.869	16	181	2	171	102.869	DIPTERA	adhesion regulating molecule 1 (110 kda cell membrane glycoprotein)	CYT		42.235	5.34			0	12.4	3.4	5.6	.	4122	1	adhesion regulating molecule 1 (110 kda cell membrane glycoprotein)	1E-120	gi|157129628	432	411	438	56	71	Aedes aegypti	Regulatory particle non-ATPase 13 - Drosophila melanogaster - proteasome-mediated ubiquitin-dependent protein catabolic process - proteasome regulatory particle - cytoplasm - nucleus - proteasome complex - proteasome assembly - endopeptidase activator activity - ubiquitin binding - proteasome regulatory particle, lid subcomplex - ubiquitin-dependent protein catabolic process - lateral inhibition	0	GO:0061133	endopeptidase activator activity	Increases the activity of an endopeptidase, any enzyme that hydrolyzes nonterminal peptide bonds in polypeptides. [GOC:dph, GOC:tb]	Cell membrane glycoprotein	2E-082	General function prediction only	KOG3037
Pkan-24201	GIFK01000426	Pkan-24201	908	2727	2501	1511	1511	2727	9.4362	100	58.3256	17	142	2	418	105.264	DIPTERA	Alpha-catenin	CYT		101.667	5.77			0	12.3	4.1	4.1	.	2484	1	actin binding	0.0	gi|157138056	1575	908	911	88	94	Aedes aegypti	alpha Catenin - Drosophila melanogaster - protein binding - zonula adherens - catenin complex - cytoskeletal anchoring at plasma membrane - actin binding - cytoskeletal protein binding - oocyte localization involved in germarium-derived egg chamber formation - adherens junction - spot adherens junction - cell-substrate junction - cell adhesion - cadherin binding - establishment or maintenance of …	0	GO:0005515	protein binding	Interacting selectively and non-covalently with any protein or protein complex (a complex of two or more proteins that may include other nonprotein molecules). [GOC:go_curators]	Alpha-catenin	0.0	Extracellular structures	KOG3681
Pkan-24202	GIFK01000427	Pkan-24202	908	2727	2502	2686	2686	2727	16.7741	100	102.193	43	202	2	1272	103.753	DIPTERA	Alpha-catenin	CYT		101.597	5.83			0	12.3	4.1	4.1	.	2485	1	actin binding	0.0	gi|157138056	1618	908	911	91	96	Aedes aegypti	alpha Catenin - Drosophila melanogaster - protein binding - zonula adherens - catenin complex - cytoskeletal anchoring at plasma membrane - actin binding - cytoskeletal protein binding - oocyte localization involved in germarium-derived egg chamber formation - adherens junction - spot adherens junction - cell-substrate junction - cell adhesion - cadherin binding - establishment or maintenance of …	0	GO:0005515	protein binding	Interacting selectively and non-covalently with any protein or protein complex (a complex of two or more proteins that may include other nonprotein molecules). [GOC:go_curators]	Alpha-catenin	0.0	Extracellular structures	KOG3681
Pkan-24793	GIFK01000428	Pkan-24793	955	2868	2723	936	936	2868	5.55795	100	34.1914	8	64	5	259	104.766	DIPTERA	Alpha-catenin - probable fragment	CYT		105.288	6.11			0	12.3	4.1	4.1	.	2703	1	vinculin	0.0	gi|157111402	1531	964	964	80	89	Aedes aegypti	Vinculin - Drosophila melanogaster - cell adhesion - focal adhesion - cytoskeletal anchoring at plasma membrane - actin binding - actin cytoskeleton - structural molecule activity - phagocytosis - neuron projection morphogenesis	0	GO:0003779	actin binding	Interacting selectively and non-covalently with monomeric or multimeric forms of actin, including actin filaments. [GOC:clt]	Alpha-catenin	1E-122	Extracellular structures	KOG3681
Pkan-15912	GIFK01000478	Pkan-15912	689	2070	677	909	909	2070	7.47844	100	45.3087	26	76	0	182	103.178	DIPTERA	Ankyrin	CYT		78.538	8.35			0	10.2	1.7	1.7	.	676	1	hypothetical protein AaeL_AAEL013143	0.0	gi|157134641	1099	720	720	75	85	Aedes aegypti	Drosophila melanogaster - intracellular signal transduction	0	GO:0005200	structural constituent of cytoskeleton	The action of a molecule that contributes to the structural integrity of a cytoskeletal structure. [GOC:mah]	Ankyrin	5E-013	Cell wall/membrane/envelope biogenesis	KOG4177
Pkan-9096	GIFK01000479	Pkan-9096	1173	3522	5448	17678	17678	3522	85.4794	100	529.574	270	838	34	6188	105.507	DIPTERA	Ankyrin	CYT		128.201	6.38			0	12.7	1	2.3	.	5412	1	tankyrase	0.0	gi|157136041	1947	1175	1204	81	90	Aedes aegypti	tankyrase - Drosophila melanogaster - structural constituent of cytoskeleton - cytoskeletal anchoring at plasma membrane - chaeta development - wing disc development - regulation of proteasome assembly - protein ADP-ribosylation - NAD+ ADP-ribosyltransferase activity	0	GO:0003950	NAD+ ADP-ribosyltransferase activity	Catalysis of the reaction: NAD+ + (ADP-D-ribosyl)(n)-acceptor = nicotinamide + (ADP-D-ribosyl)(n+1)-acceptor. [EC:2.4.2.30]	Ankyrin	0.0	Cell wall/membrane/envelope biogenesis	KOG4177
Pkan-16497	GIFK01000480	Pkan-16497	200	600	760	196	196	600	5.56317	100	27.3817	11	72	1	19	83.8214	NR-LIGHT	Ankyrin - probable fragment	CYT		20.772	9.14			1	15.8	4.5	5.1	.	759	1	hypothetical protein AaeL_AAEL014324	4E-061	gi|157104584	234	198	206	63	74	Aedes aegypti	ankyrin repeat domain 12 - Rattus norvegicus - molecular_function - cellular_component - nucleus - cytoplasm - biological_process - nucleolus	4e-36	GO:0003674	molecular_function	Elemental activities, such as catalysis or binding, describing the actions of a gene product at the molecular level. A given gene product may exhibit one or more molecular functions. [GOC:go_curators]	Ankyrin	3E-025	Cell wall/membrane/envelope biogenesis	KOG4177
Pkan-16515	GIFK01000481	Pkan-16515	1471	4416	768	10189	10189	4416	39.2935	100	244.155	125	425	19	1881	105.819	REFSEQ-INVERTEBRATE	Ankyrin - probable fragment	CYT		161.84	8.55			1	15.8	4.5	5.1	.	767	1	kinase D-interacting substrate of 220 kDa-like isoform X4	0.0	gi|498967276	1862	1505	1525	64	77	Ceratitis capitata	Drosophila melanogaster - molecular_function - biological_process - cellular_component	0	GO:0003674	molecular_function	Elemental activities, such as catalysis or binding, describing the actions of a gene product at the molecular level. A given gene product may exhibit one or more molecular functions. [GOC:go_curators]	Ankyrin	4E-044	Cell wall/membrane/envelope biogenesis	KOG4177
Pkan-16516	GIFK01000482	Pkan-16516	1404	4215	769	9706	9706	4215	39.2157	100	244.11	70	425	16	1637	106.009	REFSEQ-INVERTEBRATE	Ankyrin - probable fragment	CYT		154.806	7.07			1	15.8	4.5	5.1	.	768	1	AGAP012141-PA	0.0	gi|157013180	1841	1378	1424	68	80	Anopheles gambiae str. PEST	Drosophila melanogaster - molecular_function - biological_process - cellular_component	0	GO:0003674	molecular_function	Elemental activities, such as catalysis or binding, describing the actions of a gene product at the molecular level. A given gene product may exhibit one or more molecular functions. [GOC:go_curators]	Ankyrin	5E-044	Cell wall/membrane/envelope biogenesis	KOG4177
Pkan-16567	GIFK01000483	Pkan-16567	2095	6285	783	2644	2644	6285	7.1643	100	44.4581	2	107	1	721	105.68	DIPTERA	Ankyrin - probable fragment	CYT		232.092	5.58			1	15.8	4.5	5.1	.	782	1	ankyrin 2,3/unc44	0.0	gi|157129750	2750	1712	2439	81	89	Aedes aegypti	Ankyrin 2 - Drosophila melanogaster - cytoskeletal anchoring at plasma membrane - plasma membrane - structural constituent of cytoskeleton - cytoskeletal protein binding - signal transduction - axon extension - microtubule cytoskeleton organization - terminal bouton - presynaptic membrane - neuromuscular junction development - neuromuscular junction - presynaptic periactive zone - negative regula…	0	GO:0005200	structural constituent of cytoskeleton	The action of a molecule that contributes to the structural integrity of a cytoskeletal structure. [GOC:mah]	Ankyrin	0.0	Cell wall/membrane/envelope biogenesis	KOG4177
Pkan-21235	GIFK01000484	Pkan-21235	558	1677	1724	1099	1099	1677	11.1605	100	68.1634	32	131	3	150	104.013	DIPTERA	Ankyrin - probable fragment	CYT		63.022	6.69			0	10.9	.	.	.	1716	1	GI15671	1E-058	gi|195114252	229	600	614	29	48	Drosophila mojavensis	Drosophila melanogaster - cytoskeletal anchoring at plasma membrane - structural constituent of cytoskeleton - intracellular signal transduction	1e-50	GO:0030507	spectrin binding	Interacting selectively and non-covalently with spectrin, a protein that is the major constituent of the erythrocyte cytoskeletal network. It associates with band 4.1 (see band protein) and actin to form the cytoskeletal superstructure of the erythrocyte plasma membrane. It is composed of nonhomologous chains, alpha and beta, which aggregate side-to-side in an antiparallel fashion to form dimers,…	Ankyrin	1E-023	Cell wall/membrane/envelope biogenesis	KOG4177
Pkan-9868	GIFK01000485	Pkan-9868	3404	10215	5561	18387	18387	10215	30.6542	100	191.891	82	415	69	2691	106.609	REFSEQ-INVERTEBRATE	Ankyrin - probable fragment	CYT		364.648	5.64			0	12.7	1	2.3	.	5522	1	multiple ankyrin repeats single KH domain, isoform C	0.0	gi|383292919	1790	3939	4010	37	47	Drosophila melanogaster	multiple ankyrin repeats single KH domain - Drosophila melanogaster - cytoskeletal anchoring at plasma membrane - structural constituent of cytoskeleton - cell proliferation - transmembrane receptor protein tyrosine kinase signaling pathway - compound eye photoreceptor cell differentiation - negative regulation of apoptotic process - cytoplasm - RNA binding - positive regulation of JAK-STAT casca…	0	GO:0005200	structural constituent of cytoskeleton	The action of a molecule that contributes to the structural integrity of a cytoskeletal structure. [GOC:mah]	RTK signaling protein MASK/UNC-44	1E-159	Signal transduction mechanisms	KOG4369
Pkan-20442	GIFK01000589	Pkan-20442	927	2784	1532	514	514	2784	3.14421	100	19.769	3	39	0	80	107.076	REFSEQ-INVERTEBRATE	Basement membrane-specific heparan sulfate proteoglycan (HSPG) core protein - probable fragment	CYT		101.628	5.79			0	10.9	.	.	.	1526	1	GK15151	0.0	gi|195433705	1231	938	2119	63	75	Drosophila willistoni	eyes shut - Drosophila melanogaster - plasma membrane - calcium ion binding - extracellular region - rhabdomere development - extracellular space - cell surface - extracellular matrix structural constituent - cell morphogenesis - nonmotile primary cilium - temperature compensation of the circadian clock - protein binding	0	GO:0005509	calcium ion binding	Interacting selectively and non-covalently with calcium ions (Ca2+). [GOC:ai]	Basement membrane-specific heparan sulfate proteoglycan (HSPG) core protein	1E-128	Posttranslational modification, protein turnover, chaperones	KOG3509
PkanSigP-3780	GIFK01000590	PkanSigP-3780	349	1048	6882	110	110	1048	1.78751	100	10.2863	4	26	0	20	98	DIPTERA	Basement membrane-specific heparan sulfate proteoglycan (HSPG) core protein - probable fragment - signalP detected	SIG	15-16	39	4.7	37.333	4.7	0	12.7	1	2.3	.	5597	1	GJ22282	1E-091	gi|195383900	337	463	1324	42	54	Drosophila virilis	SP2353 - Drosophila melanogaster - molecular_function - extracellular space - negative regulation of innate immune response - defense response to Gram-negative bacterium - muscle cell cellular homeostasis - rhabdomere development	5e-65	GO:0003674	molecular_function	Elemental activities, such as catalysis or binding, describing the actions of a gene product at the molecular level. A given gene product may exhibit one or more molecular functions. [GOC:go_curators]	Basement membrane-specific heparan sulfate proteoglycan (HSPG) core protein	1E-022	Posttranslational modification, protein turnover, chaperones	KOG3509
Pkan-18438	GIFK01000601	Pkan-18438	4078	12237	1079	29802	29802	12237	41.4752	100	260.993	118	502	83	6421	107.167	DIPTERA	beta chain spectrin	CYT		472.815	5.83			1	15.8	4.5	5.1	.	1077	1	beta chain spectrin	0.0	gi|157112672	5435	4165	4155	66	79	Aedes aegypti	karst - Drosophila melanogaster - ovarian follicle cell development - plasma membrane organization - actin binding - microtubule binding - cytoskeletal protein binding - spectrin - apicolateral plasma membrane - zonula adherens assembly - mitotic cytokinesis - phospholipid binding - endocytosis - apical plasma membrane - adherens junction - actin filament bundle - wound healing - protein binding …	0	GO:0003779	actin binding	Interacting selectively and non-covalently with monomeric or multimeric forms of actin, including actin filaments. [GOC:clt]	Beta-spectrin	0.0	Cytoskeleton	KOG0517
Pkan-22737	GIFK01000613	Pkan-22737	235	708	2054	610	610	708	14.6728	100	87.3333	24	121	3	85	101.364	DIPTERA	Beta-2-glycoprotein I	CYT		27.446	9.93			0	10.9	.	.	.	2040	1	FAR-17a/AIG1-like protein	9E-074	gi|399943800	277	227	250	53	74	Musca domestica	Drosophila melanogaster - integral component of membrane	1e-72				Beta-2-glycoprotein I	3E-047	Extracellular structures	KOG3989
Pkan-24401	GIFK01000621	Pkan-24401	141	423	2574	90	90	423	3.62343	100	21.9173	3	34	1	21	103.011	DIPTERA	Beta-spectrin - probable fragment	CYT		16.008	5.5			0	12.3	4.1	4.1	.	2555	1	MICAL-like protein 2-like isoform X1	3E-053	gi|498966582	207	139	168	71	81	Ceratitis capitata	MICAL-like - Drosophila melanogaster - actin binding - zinc ion binding	2e-43	GO:0046872	metal ion binding	Interacting selectively and non-covalently with any metal ion. [GOC:ai]	Beta-spectrin	3E-036	Cytoskeleton	KOG0517
Pkan-23894	GIFK01000724	Pkan-23894	519	1560	2395	513	513	1560	5.60029	100	33.2846	11	61	0	61	101.216	DIPTERA	Ca2+-binding proteoglycan Testican - probable fragment - signalP detected	SIG	20-21	59.563	5.78	57.535	5.71	0	12.3	4.1	4.1	.	2379	1	AP2/ERF domain-containing protein PFD0985w-like isoform X4	0.0	gi|498983295	746	596	587	63	73	Ceratitis capitata	Drosophila melanogaster - proteinaceous extracellular matrix - calcium ion binding - signal transduction	0	GO:0005509	calcium ion binding	Interacting selectively and non-covalently with calcium ions (Ca2+). [GOC:ai]	Ca2+-binding proteoglycan Testican	7E-075	General function prediction only	KOG3555
Pkan-26858	GIFK01000840	Pkan-26858	460	1380	3785	268	268	1380	3.3073	100	20.3797	3	39	0	33	104.94	DIPTERA	Cell adhesion complex protein bystin	CYT		53.047	8.07			1	11.3	5.9	7.1	.	3761	1	bystin	1E-166	gi|157103337	584	455	490	64	79	Aedes aegypti	by S6 - Drosophila melanogaster - molecular_function - nucleus - neurogenesis	0	GO:0003674	molecular_function	Elemental activities, such as catalysis or binding, describing the actions of a gene product at the molecular level. A given gene product may exhibit one or more molecular functions. [GOC:go_curators]	Cell adhesion complex protein bystin	1E-151	Extracellular structures	KOG3871
PkanSigP-5688	GIFK01000841	PkanSigP-5688	186	559	6956	46	46	559	1.40141	100	8.58676	3	15	0	2	104.348	NR-LIGHT	cell adhesion molecule partial - probable fragment - signalP detected	SIG	32-33	21.434	7.13	17.781	6.31	0	12.7	1	2.3	.	5639	1	hypothetical protein AaeL_AAEL011506	2E-006	gi|157129510	53.1	80	599	33	46	Aedes aegypti	Uncharacterized protein - Gallus gallus - calcium ion binding	2e-18	GO:0005509	calcium ion binding	Interacting selectively and non-covalently with calcium ions (Ca2+). [GOC:ai]	Matricellular protein Osteonectin/SPARC/BM-40	7E-011	Extracellular structures	KOG4004
PkanSigP-9385	GIFK01000842	PkanSigP-9385	1247	3744	7104	995	995	1247	13.5886	100	82.3649	45	129	8	113	103.231	DIPTERA	cell adhesion molecule - probable fragment - signalP detected	SIG	18-19	139.784	5.12	137.875	5.1	0	12.7	1	2.3	.	5458	1	AGAP000720-PA	0.0	gi|333467498	1832	1235	1260	70	82	Anopheles gambiae str. PEST	Neuroglian - Drosophila melanogaster - plasma membrane - imaginal disc morphogenesis - neuron cell-cell adhesion - calcium ion binding - mushroom body development - female courtship behavior - central complex development - regulation of female receptivity - epidermal growth factor receptor signaling pathway - lateral plasma membrane - septate junction - regulation of tube size, open tracheal syst…	0	GO:0005509	calcium ion binding	Interacting selectively and non-covalently with calcium ions (Ca2+). [GOC:ai]	Neural cell adhesion molecule L1	0.0	Signal transduction mechanisms	KOG3513
PkanSigP-5219	GIFK01000843	PkanSigP-5219	377	1133	6933	140	140	1133	2.10434	100	12.9144	1	27	1	59	104.521	NR-LIGHT	cell adhesion molecule - probable fragment - signalP detected	SIG	29-30	41.339	8.85	37.996	8.61	0	12.7	1	2.3	.	5623	1	cell adhesion molecule	4E-098	gi|157119926	359	352	1019	50	70	Aedes aegypti	brother of ihog - Drosophila melanogaster - cell adhesion - smoothened signaling pathway - cuticle pattern formation - compound eye photoreceptor cell differentiation - wing disc pattern formation - regulation of smoothened signaling pathway - compound eye development - cell surface - positive regulation of cell proliferation - imaginal disc-derived wing morphogenesis - Notch signaling pathway	2e-89	GO:0008201	heparin binding	Interacting selectively and non-covalently with heparin, any member of a group of glycosaminoglycans found mainly as an intracellular component of mast cells and which consist predominantly of alternating alpha-(1->4)-linked D-galactose and N-acetyl-D-glucosamine-6-sulfate residues. [GOC:jl, ISBN:0198506732]	Neural cell adhesion molecule L1	2E-019	Signal transduction mechanisms	KOG3513
PkanSigP-27397	GIFK01000844	PkanSigP-27397	1009	3030	6667	504	504	1009	8.50662	100	52.2151	16	94	2	136	104.534	DIPTERA	cell adhesion molecule - probable fragment - signalP detected	SIG	18-19	111.766	4.63	109.854	4.62	0	12.7	1	2.3	.	6015	1	cell adhesion molecule	1E-103	gi|157129756	378	794	2703	32	47	Aedes aegypti	Caenorhabditis elegans - oviposition - locomotion - hermaphrodite genitalia development	8e-89	GO:0005509	calcium ion binding	Interacting selectively and non-covalently with calcium ions (Ca2+). [GOC:ai]	Neural cell adhesion molecule L1	1E-031	Signal transduction mechanisms	KOG3513
Pkan-5703	GIFK01000845	Pkan-5703	659	1977	5122	213	213	1977	1.83481	100	11.0926	1	27	0	25	102.958	DIPTERA	Cell adhesion molecule 3	BL	23-24	73.025	6.05	70.18	5.99	2	17.6	3.4	3.2	.	5088	1	GI18631	0.0	gi|195123657	752	669	820	59	71	Drosophila mojavensis	faint sausage - Drosophila melanogaster - dorsal closure - salivary gland development - Malpighian tubule morphogenesis - foregut morphogenesis - head involution - morphogenesis of an epithelium - cardioblast cell fate determination - salivary gland morphogenesis - maintenance of polarity of embryonic epithelium	0	GO:0005515	protein binding	Interacting selectively and non-covalently with any protein or protein complex (a complex of two or more proteins that may include other nonprotein molecules). [GOC:go_curators]	Neural cell adhesion molecule L1	2E-007	Signal transduction mechanisms	KOG3513
PkanSigP-14470	GIFK01000846	PkanSigP-14470	334	1005	5759	51	51	334	2.60041	100	13.4431	7	22	0	6	88.0392	DIPTERA	Cell adhesion molecule 3 - signalP detected	SIG	25-26	37.273	6.25	34.613	6.09	0	10.2	1.7	1.7	.	500	1	beat protein	2E-076	gi|157110687	286	268	351	51	69	Aedes aegypti	beaten path Ib - Drosophila melanogaster - axon choice point recognition - defasciculation of motor neuron axon - cell adhesion - extracellular region - integral component of plasma membrane - heterophilic cell-cell adhesion - molecular_function	5e-67	GO:0003674	molecular_function	Elemental activities, such as catalysis or binding, describing the actions of a gene product at the molecular level. A given gene product may exhibit one or more molecular functions. [GOC:go_curators]	Membrane glycoprotein LIG-1	0.20	Signal transduction mechanisms	KOG4194
PkanSigP-25603	GIFK01000847	PkanSigP-25603	438	1317	6461	443	443	438	17.2245	100	90.3082	57	136	0	68	89.2889	DIPTERA	Cell adhesion molecule 3 - signalP detected	SIG	23-24	48.135	5.16	45.631	5.16	1	11.3	5.9	7.1	.	3047	1	fasciclin 3, isoform C	1E-108	gi|157400178	394	409	475	51	67	Drosophila melanogaster	Fasciclin 3 - Drosophila melanogaster - axon guidance - neuromuscular junction - synaptic target recognition - axonal fasciculation - homophilic cell adhesion - synaptic target attraction - plasma membrane - axonogenesis - integral component of membrane - calcium-dependent cell-cell adhesion - ovarian follicle cell development - basolateral plasma membrane - septate junction - lateral plasma memb…	0	GO:0004888	transmembrane signaling receptor activity	Combining with an extracellular or intracellular signal and transmitting the signal from one side of the membrane to the other to initiate a change in cell activity. [GOC:go_curators, Wikipedia:Transmembrane_receptor]	Neural cell adhesion molecule L1	8E-005	Signal transduction mechanisms	KOG3513
PkanSigP-22116	GIFK01000864	PkanSigP-22116	409	1230	6211	384	384	409	15.9892	100	87.8313	52	120	1	38	93.5495	DIPTERA	cell wall integrity and stress response component 4-like partial - signalP detected	SIG	18-19	44.817	5.9	42.968	6.03	0	10.9	.	.	.	1918	1	hypothetical protein AND_13994	2E-024	gi|312375572	114	300	419	29	42	Anopheles darlingi	Caenorhabditis elegans - reproduction - molting cycle, collagen and cuticulin-based cuticle - positive regulation of multicellular organism growth	3e-16	GO:0004867	serine-type endopeptidase inhibitor activity	Stops, prevents or reduces the activity of serine-type endopeptidases, enzymes that catalyze the hydrolysis of nonterminal peptide bonds in a polypeptide chain; a serine residue (and a histidine residue) are at the active center of the enzyme. [GOC:ai]	Epidermal growth factor receptor EGFR and related tyrosine kinases	0.20	Signal transduction mechanisms	KOG1025
Pkan-15742	GIFK01000865	Pkan-15742	724	2175	657	481	481	2175	3.7662	100	23.1149	3	44	4	104	104.524	REFSEQ-INVERTEBRATE	cell wall protein AWA1	CYT		78.111	7.66			0	10.2	1.7	1.7	.	656	1	uncharacterized protein LOC101458550	1E-112	gi|498940517	407	879	867	36	46	Ceratitis capitata	Drosophila melanogaster - zinc ion binding - nucleic acid binding	0	GO:0008270	zinc ion binding	Interacting selectively and non-covalently with zinc (Zn) ions. [GOC:ai]	Vesicle coat complex COPII, subunit SEC24/subunit SFB2	4E-004	Intracellular trafficking, secretion, and vesicular transport	KOG1985
Pkan-16496	GIFK01000866	Pkan-16496	779	2340	759	1289	1289	2340	9.38112	100	57.3714	20	109	3	266	104.15	DIPTERA	Cell wall protein AWA1 - probable fragment	CYT		80.229	6.73			1	15.8	4.5	5.1	.	758	1	conserved hypothetical protein	0.0	gi|170061202	675	819	755	50	61	Culex quinquefasciatus	Drosophila melanogaster - molecular_function - cellular_component - biological_process	0	GO:0003674	molecular_function	Elemental activities, such as catalysis or binding, describing the actions of a gene product at the molecular level. A given gene product may exhibit one or more molecular functions. [GOC:go_curators]	RNA polymerase II transcription elongation factor DSIF/SUPT5H/SPT5	6E-005	Transcription	KOG1999
Pkan-18959	GIFK01000867	Pkan-18959	435	1308	1219	409	409	1308	5.32517	100	32.7989	12	56	0	42	104.892	DIPTERA	cell wall protein AWA1-like	CYT		45.786	9.07			1	15.8	4.5	5.1	.	1217	1	myb-like protein I-like isoform X1	1E-110	gi|498952965	400	299	687	69	80	Ceratitis capitata	Drosophila melanogaster - nucleic acid binding - metal ion binding	0	GO:0003676	nucleic acid binding	Interacting selectively and non-covalently with any nucleic acid. [GOC:jl]	Putative transcriptional repressor regulating G2/M transition	9E-028	Transcription, Cell cycle control, cell division, chromosome partitioning	KOG4124
Pkan-6875	GIFK01000868	Pkan-6875	630	1893	5221	670	670	1893	6.02757	100	37.2515	15	56	0	115	105.249	NR-LIGHT	cell wall protein AWA1-like isoform X1	CYT		69.874	6.89			2	17.6	3.4	3.2	.	5187	1	GL17318	1E-102	gi|195153581	373	731	695	35	50	Drosophila persimilis	Drosophila melanogaster - negative regulation of apoptotic process - zinc ion binding	8e-99	GO:0008270	zinc ion binding	Interacting selectively and non-covalently with zinc (Zn) ions. [GOC:ai]	Predicted E3 ubiquitin ligase	5E-037	Posttranslational modification, protein turnover, chaperones	KOG4275
Pkan-18451	GIFK01000869	Pkan-18451	417	1254	1083	1671	1671	1254	22.6932	100	137.785	40	208	8	444	103.402	DIPTERA	cell wall protein AWA1-like isoform X9	CYT		45.424	9.05			1	15.8	4.5	5.1	.	1081	1	RE17452p	1E-122	gi|17945392	440	463	467	55	68	Drosophila melanogaster	Drosophila melanogaster - dsRNA transport	3e-86	GO:0003674	molecular_function	Elemental activities, such as catalysis or binding, describing the actions of a gene product at the molecular level. A given gene product may exhibit one or more molecular functions. [GOC:go_curators]	RhoGEF GTPase	0.077	Signal transduction mechanisms	KOG4305
Pkan-12829	GIFK01000870	Pkan-12829	576	1728	341	288	288	1728	2.83835	100	17.4583	4	35	0	55	104.75	DIPTERA	cell wall surface anchor family protein	CYT		64.906	10.67			0	10.2	1.7	1.7	.	340	1	DCAPL2	8E-096	gi|170042346	352	614	1499	41	56	Culex quinquefasciatus	sequence orphan, predicted GPI anchor - Schizosaccharomyces pombe - anchored component of external side of plasma membrane - endoplasmic reticulum - biological_process - molecular_function	9e-09	GO:0003674	molecular_function	Elemental activities, such as catalysis or binding, describing the actions of a gene product at the molecular level. A given gene product may exhibit one or more molecular functions. [GOC:go_curators]	Septin family protein (P-loop GTPase)	0.008	Cell cycle control, cell division, chromosome partitioning, Nuclear structure, Intracellular trafficking, secretion, and vesicular transport	KOG2655
Pkan-8511	GIFK01000871	Pkan-8511	656	1971	5374	1492	1492	1971	12.8914	100	78.4886	42	123	7	241	103.687	DIPTERA	cell wall surface anchor family protein - signalP detected	SIG	23-24	73.872	4.78	71.358	4.77	0	12.7	1	2.3	.	5338	1	conserved hypothetical protein	3E-074	gi|170038104	281	734	684	32	46	Culex quinquefasciatus	Mucin 68D - Drosophila melanogaster - structural constituent of peritrophic membrane - chitin metabolic process - chitin binding - extracellular region - extracellular matrix - extracellular matrix structural constituent	2e-11	GO:0016490	structural constituent of peritrophic membrane	The action of a molecule that contributes to the structural integrity of the peritrophic membrane, a tubular sheath of cuticle that shields the epithelial cells of the midgut from the gut contents. An example of this is found in Drosophila melanogaster. [GOC:mtg_sensu, ISBN:0879694238]	Chitinase	0.37	Cell wall/membrane/envelope biogenesis	KOG4701
Pkan-2911	GIFK01005843	Pkan-2911	152	459	4515	420	420	459	15.5831	100	77.2919	32	137	13	259	84.4976	BAC-LIGHT	cell wall-associated hydrolase	CYT		16.957	10.31			0	12.4	3.4	5.6	.	4488	1	putative bacterial contaminant of aquasalis	3E-050	gi|524938044	197	150	152	68	77	Anopheles aquasalis	cGMP-specific 3',5'-cyclic phosphodiesterase - Drosophila persimilis - membrane - cGMP metabolic process - 3',5'-cyclic-GMP phosphodiesterase activity	0.28	GO:0047555	3',5'-cyclic-GMP phosphodiesterase activity	Catalysis of the reaction: guanosine 3',5'-cyclic phosphate + H2O = guanosine 5'-phosphate. [EC:3.1.4.35, MetaCyc:35-CYCLIC-GMP-PHOSPHODIESTERASE-RXN]	CDK5 activator-binding protein	0.87	Signal transduction mechanisms	KOG2492
Pkan-3359		Pkan-3359	178	537	4861	1116	1116	537	35.3922	97.3929	165.503	0	332	0	260	79.6371	BAC-LIGHT	cell wall-associated hydrolase	CYT		19.092	9.59			2	17.6	3.4	3.2	.	4828	1	putative bacterial contaminant of aquasalis	1E-047	gi|524938044	189	145	152	70	75	Anopheles aquasalis	Aspergillus oryzae - nucleus - cytoplasm - sequence-specific DNA binding - unidimensional cell growth - cellular response to calcium ion - conidium formation - positive regulation of transcription from RNA polymerase II promoter - pathogenesis - spore germination	3.6	GO:0043565	sequence-specific DNA binding	Interacting selectively and non-covalently with DNA of a specific nucleotide composition, e.g. GC-rich DNA binding, or with a specific sequence motif or type of DNA e.g. promotor binding or rDNA binding. [GOC:jl]	Activating signal cointegrator 1	1.6	Transcription	KOG2845
Pkan-3364	GIFK01000872	Pkan-3364	175	528	4863	3758	3758	528	121.211	100	672.072	99	1127	49	2175	94.4282	DIPTERA	cell wall-associated hydrolase	BL/SIG		19.883	8.77			2	17.6	3.4	3.2	.	4829	1	putative bacterial contaminant of aquasalis, partial	3E-064	gi|524940838	244	122	122	95	98	Anopheles aquasalis	adaptor-related protein complex 4, epsilon 1 subunit - Danio rerio - vesicle-mediated transport - transport - protein transport - membrane coat - membrane - intracellular protein transport	3.4	GO:0019904	protein domain specific binding	Interacting selectively and non-covalently with a specific domain of a protein. [GOC:go_curators]	Chromatin assembly factor-I	1.1	Chromatin structure and dynamics	KOG4364
Pkan-3370	GIFK01005844	Pkan-3370	112	339	4864	490	490	339	24.6158	100	123.127	73	194	4	68	85.1837	BAC-LIGHT	cell wall-associated hydrolase	CYT		12.283	9.84			2	17.6	3.4	3.2	.	4830	1	putative bacterial contaminant of aquasalis	2E-038	gi|524938044	157	112	152	74	80	Anopheles aquasalis	Uncharacterized protein - Canis lupus familiaris - microtubule motor activity - ATP binding - kinesin complex - microtubule - cilium - microtubule-based movement - microtubule binding - metabolic process	0.092	GO:0003777	microtubule motor activity	Catalysis of movement along a microtubule, coupled to the hydrolysis of a nucleoside triphosphate (usually ATP). [GOC:mah, ISBN:0815316194]	Protein geranylgeranyltransferase type II, alpha subunit	0.072	Posttranslational modification, protein turnover, chaperones	KOG0529
PkanSigP-3711	GIFK01000902	PkanSigP-3711	215	647	6879	85	85	647	2.23734	100	14.1654	4	23	1	20	107.824	DIPTERA	Chitin binding domain - signalP detected	SIG	31-32	24.514	6.5	21.062	6.21	0	12.7	1	2.3	.	5594	1	GK20794	2E-083	gi|195426379	308	184	1416	73	86	Drosophila willistoni	nahoda - Drosophila melanogaster - biological_process - molecular_function - cellular_component	6e-82	GO:0003674	molecular_function	Elemental activities, such as catalysis or binding, describing the actions of a gene product at the molecular level. A given gene product may exhibit one or more molecular functions. [GOC:go_curators]	Teneurin-1 and related extracellular matrix proteins, contain EGF-like repeats	0.015	Signal transduction mechanisms, Extracellular structures	KOG1225
Pkan-12116	GIFK01000915	Pkan-12116	364	1095	248	265	265	1095	4.12144	100	24.2932	10	41	0	59	100.381	DIPTERA	chondroitin 4-sulfotransferase - probable fragment - signalP detected	SIG	18-19	42.53	9.48	40.506	9.34	0	10.2	1.7	1.7	.	249	1	chondroitin 4-sulfotransferase	1E-133	gi|157125192	476	400	448	57	73	Aedes aegypti	Drosophila melanogaster - HNK-1 sulfotransferase activity - carbohydrate biosynthetic process - integral component of membrane	0	GO:0016232	HNK-1 sulfotransferase activity	Catalysis of the synthesis of the HKK-1 carbohydrate epitope; adds a sulfate group to a precursor, GlcA-beta-(1->3)-Gal-beta-(1->4)-GlcNAc-beta-(1->R), forming sulfo-3GlcA-beta-(1->3)-Gal-beta-(1->4)-GlcNAc-beta-(1->R). [PMID:9478973]	Chondroitin 6-sulfotransferase and related sulfotransferases	9E-031	Cell wall/membrane/envelope biogenesis, Extracellular structures	KOG4651
PkanSigP-13224	GIFK01000916	PkanSigP-13224	185	557	5719	58	58	557	1.77333	100	9.81688	2	23	0	6	94.2759	DIPTERA	chondroitin beta-14-N-acetyl galactosaminyl transferase 1 - signalP detected	SIG	31-32	20.406	7.79	17.045	5.64	0	12.7	1	2.3	.	5768	1	chondroitin beta-1,4-N-acetyl galactosaminyl transferase 1	3E-062	gi|170070323	238	204	624	63	75	Culex quinquefasciatus	Drosophila melanogaster - chondroitin sulfate biosynthetic process - acetylgalactosaminyltransferase activity - transferase activity, transferring hexosyl groups - Golgi cisterna membrane - wound healing	5e-34	GO:0008376	acetylgalactosaminyltransferase activity	Catalysis of the transfer of an N-acetylgalactosaminyl residue from UDP-N-acetyl-galactosamine to an oligosaccharide. [ISBN:0198506732]	Chondroitin synthase 1	5E-014	Carbohydrate transport and metabolism	KOG3588
PkanSigP-2493	GIFK01000917	PkanSigP-2493	82	248	6405	24	24	248	1.64808	100	9.08065	4	15	0	4	93.8333	DIPTERA	chondroitin sulfate synthase - signalP detected	SIG	22-23	9.332	9.66	6.925	9.51	0	12.7	1	2.3	.	5580	1	AGAP001010-PA	1E-017	gi|333466548	89	82	887	50	71	Anopheles gambiae str. PEST	Drosophila melanogaster - acetylglucosaminyltransferase activity - glucuronosyltransferase activity - chondroitin sulfate biosynthetic process - transferase activity, transferring hexosyl groups - Golgi cisterna membrane	5e-10	GO:0008375	acetylglucosaminyltransferase activity	Catalysis of the transfer of an N-acetylglucosaminyl residue from UDP-N-acetyl-glucosamine to a sugar. [ISBN:0198506732]	Na+/Pi symporter	7.0	Inorganic ion transport and metabolism	KOG2493
Pkan-3357	GIFK01000918	Pkan-3357	783	2352	4860	1088	1088	2352	7.87788	100	48.0043	15	89	5	346	103.774	DIPTERA	chondroitin synthase	BL	22-23	89.562	6.29	87.131	6.17	2	17.6	3.4	3.2	.	4827	1	chondroitin synthase	0.0	gi|157126541	965	790	800	60	75	Aedes aegypti	Drosophila melanogaster - Golgi cisterna membrane - transferase activity, transferring hexosyl groups	0	GO:0016758	transferase activity, transferring hexosyl groups	Catalysis of the transfer of a hexosyl group from one compound (donor) to another (acceptor). [GOC:jl]	Uncharacterized conserved protein	0.0	Function unknown	KOG3708
Pkan-5366	GIFK01000956	Pkan-5366	228	684	5097	82	82	684	2.04162	100	11.9284	4	27	0	17	99.5	DIPTERA	collagen alpha chain CG42342 isoform X9	BL/SIG		23.836	9.3			2	17.6	3.4	3.2	.	5063	1	AGAP004169-PA	3E-064	gi|333468640	245	263	611	49	66	Anopheles gambiae str. PEST	Drosophila melanogaster - cellular_component - biological_process - molecular_function	1e-47	GO:0003674	molecular_function	Elemental activities, such as catalysis or binding, describing the actions of a gene product at the molecular level. A given gene product may exhibit one or more molecular functions. [GOC:go_curators]	Collagens (type XV)	3E-014	Extracellular structures	KOG3546
Pkan-21279	GIFK01000957	Pkan-21279	100	303	1740	34	34	303	1.91097	100	9.24752	4	15	0	12	82.4118	DIPTERA	collagen alpha chain CG42342-like - probable fragment	CYT		10.724	4.02			0	10.9	.	.	.	1732	1	GH20231	7E-035	gi|195053358	146	106	141	66	73	Drosophila grimshawi	Drosophila melanogaster - cellular_component - biological_process - molecular_function	3e-33	GO:0003674	molecular_function	Elemental activities, such as catalysis or binding, describing the actions of a gene product at the molecular level. A given gene product may exhibit one or more molecular functions. [GOC:go_curators]	Uncharacterized conserved protein, contains WD40 repeat	0.053	Function unknown	KOG0772
PkanSigP-21373	GIFK01000958	PkanSigP-21373	227	683	6167	105	105	683	2.6181	100	15.9092	5	32	0	16	103.486	NR-LIGHT	collagen alpha-5(IV) chain-like isoform X1 - signalP detected	SIG	21-22	24.12	6.07	21.931	6.08	0	12.7	1	2.3	.	5914	1	GK17308	6E-037	gi|195427922	154	210	597	40	55	Drosophila willistoni	Drosophila melanogaster - structural constituent of cuticle	1e-34	GO:0005201	extracellular matrix structural constituent	The action of a molecule that contributes to the structural integrity of the extracellular matrix. [GOC:mah]	Collagens (type XV)	0.006	Extracellular structures	KOG3546
Pkan-17227	GIFK01001177	Pkan-17227	354	1065	860	244	244	1065	3.90174	100	22.369	6	50	0	19	97.6352	DIPTERA	Cuticle protein 6 - signalP detected	SIG	16-17	40.341	4.96	38.527	4.9	1	15.8	4.5	5.1	.	859	1	AGAP006497-PA	1E-093	gi|333469394	344	364	365	51	67	Anopheles gambiae str. PEST	Cuticular protein 67B - Drosophila melanogaster - structural constituent of chitin-based cuticle - extracellular matrix - structural constituent of chitin-based larval cuticle - chitin-based cuticle development	7e-51	GO:0005214	structural constituent of chitin-based cuticle	The action of a molecule that contributes to the structural integrity of a chitin-based cuticle. An example of this is found in Drosophila melanogaster. [GOC:mah, GOC:mtg_sensu]	Selective LIM binding factor	0.64	Transcription	KOG3616
PkanSigP-26479	GIFK01001178	PkanSigP-26479	244	735	6544	134	134	244	9.35261	100	48.0287	27	60	0	15	87.4552	REFSEQ-INVERTEBRATE	Cuticle protein 6 - signalP detected	SIG	17-18	27.054	5.65	25.298	5.65	1	11.3	5.9	7.1	.	3537	1	hypothetical protein AaeL_AAEL011458	2E-026	gi|157129412	120	143	326	47	62	Aedes aegypti	Cuticular protein 72Ea - Drosophila melanogaster - structural constituent of chitin-based cuticle - extracellular matrix - structural constituent of chitin-based larval cuticle - chitin-based cuticle development	9e-21	GO:0005214	structural constituent of chitin-based cuticle	The action of a molecule that contributes to the structural integrity of a chitin-based cuticle. An example of this is found in Drosophila melanogaster. [GOC:mah, GOC:mtg_sensu]	Thiol-disulfide isomerase and thioredoxin	0.085	Posttranslational modification, protein turnover, chaperones, Energy production and conversion	KOG0912
Pkan-20491	GIFK01001179	Pkan-20491	326	981	1545	144	144	981	2.49983	100	14.3731	5	28	0	22	97.9167	DIPTERA	cuticular protein 15 from Low Complexity family - probable fragment	CYT		36.959	8.43			0	10.9	.	.	.	1539	1	AGAP009759-PA	1E-144	gi|157013990	511	326	386	76	79	Anopheles gambiae str. PEST	Drosophila melanogaster - wing disc development	8e-38	GO:0003674	molecular_function	Elemental activities, such as catalysis or binding, describing the actions of a gene product at the molecular level. A given gene product may exhibit one or more molecular functions. [GOC:go_curators]	Vesicle coat complex COPII, subunit SEC31	0.002	Intracellular trafficking, secretion, and vesicular transport	KOG0307
Pkan-27026	GIFK01001180	Pkan-27026	179	540	3908	103	103	540	3.24834	100	18.6519	9	29	0	16	97.7864	DIPTERA	cuticular protein 17 from Low Complexity family - signalP detected	SIG	14-15	18.137	9.19	16.83	9.19	0	12.4	3.4	5.6	.	3884	1	hypothetical protein AND_10129	5E-034	gi|312378367	144	183	230	53	59	Anopheles darlingi	Vitelline membrane-like - Drosophila melanogaster - dorsal/ventral axis specification - vitelline envelope - vitelline membrane formation involved in chorion-containing eggshell formation - egg coat - structural constituent of vitelline membrane	3e-16	GO:0008316	structural constituent of vitelline membrane	The action of a molecule that contributes to the structural integrity of the vitelline membrane of an egg. An example of this is found in Drosophila melanogaster. [GOC:mah, GOC:sensu]	K-homology type RNA binding proteins	0.046	RNA processing and modification	KOG1676
Pkan-30503	GIFK01001181	Pkan-30503	119	360	4758	941	941	360	44.5148	100	237.336	146	323	3	107	90.7981	DIPTERA	cuticular protein 4 from Low Complexity family - signalP detected	SIG	16-17	12.198	10.3	10.531	10.01	2	17.6	3.4	3.2	.	4728	1	hypothetical protein CpipJ_CPIJ017620	3E-029	gi|170064971	127	136	133	59	66	Culex quinquefasciatus	A-kinase anchor protein 14 - Rattus norvegicus - cytoplasm	3e-06	GO:0051018	protein kinase A binding	Interacting selectively and non-covalently with any subunit of protein kinase A. [GOC:ai]	MORC family ATPases	0.37	Cell cycle control, cell division, chromosome partitioning	KOG1845
Pkan-24880	GIFK01001182	Pkan-24880	135	408	2755	66	66	408	2.75487	100	15.598	6	22	0	12	96.4242	DIPTERA	cuticular protein 49Ae - signalP detected	SIG	19-20	14.536	4.81	12.315	4.64	0	12.3	4.1	4.1	.	2734	1	GG20293	3E-044	gi|194883668	177	129	134	67	79	Drosophila erecta	Cuticular protein 49Ae - Drosophila melanogaster - structural constituent of chitin-based cuticle - extracellular matrix - chitin-based cuticle development - structural constituent of chitin-based larval cuticle	4e-44	GO:0005214	structural constituent of chitin-based cuticle	The action of a molecule that contributes to the structural integrity of a chitin-based cuticle. An example of this is found in Drosophila melanogaster. [GOC:mah, GOC:mtg_sensu]	RNA polymerase II, large subunit	2.2	Transcription	KOG0260
Pkan-30654	GIFK01001183	Pkan-30654	233	702	4829	95	95	702	2.30465	100	13.3462	5	28	0	39	98.6211	DIPTERA	cuticular protein 56F	CYT		24.699	6.11			2	17.6	3.4	3.2	.	4797	1	RE26879p	4E-050	gi|17945604	198	243	217	49	54	Drosophila melanogaster	Cuticular protein 56F - Drosophila melanogaster - structural constituent of chitin-based larval cuticle - structural constituent of chitin-based cuticle - chitin-based cuticle development - extracellular matrix	3e-50	GO:0008010	structural constituent of chitin-based larval cuticle	The action of a molecule that contributes to the structural integrity of the chitin-based cuticle of a larva. An example of this is found in Drosophila melanogaster. [GOC:mah, GOC:mtg_sensu]	Actin filament-binding protein Afadin	2E-004	Cytoskeleton	KOG1892
Pkan-30655	GIFK01001184	Pkan-30655	264	795	4830	108	108	795	2.31353	100	13.4943	4	28	0	77	99.3333	REFSEQ-INVERTEBRATE	cuticular protein 56F - signalP detected	SIG	23-24	27.93	6.3	25.391	5.95	2	17.6	3.4	3.2	.	4798	1	GG20868	2E-052	gi|194881547	206	265	217	47	52	Drosophila erecta	Cuticular protein 56F - Drosophila melanogaster - structural constituent of chitin-based larval cuticle - structural constituent of chitin-based cuticle - chitin-based cuticle development - extracellular matrix	1e-52	GO:0008010	structural constituent of chitin-based larval cuticle	The action of a molecule that contributes to the structural integrity of the chitin-based cuticle of a larva. An example of this is found in Drosophila melanogaster. [GOC:mah, GOC:mtg_sensu]	Actin filament-binding protein Afadin	6E-005	Cytoskeleton	KOG1892
PkanSigP-21943	GIFK01001185	PkanSigP-21943	89	268	6203	31	31	268	1.9699	100	10.6418	3	14	0	1	92	NR-LIGHT	cuticular protein glycine-rich 13 precursor - signalP detected	SIG	18-19	9.457	8.57	7.439	7.15	0	12.7	1	2.3	.	5929	1	AGAP009759-PA	3E-019	gi|157013990	94.7	90	386	58	67	Anopheles gambiae str. PEST	Drosophila melanogaster - wing disc development	6e-14	GO:0003723	RNA binding	Interacting selectively and non-covalently with an RNA molecule or a portion thereof. [GOC:mah]	Uncharacterized conserved protein	0.16	Function unknown	KOG3223
PkanSigP-14684	GIFK01001396	PkanSigP-14684	1881	5646	5767	432	432	1881	3.91122	100	23.5896	8	48	1	66	102.715	REFSEQ-INVERTEBRATE	down syndrome cell adhesion molecule 2 isoform R - signalP detected	SIG	22-23	205.868	6.9	203.389	6.76	0	10.2	1.7	1.7	.	521	1	AGAP004902-PA	0.0	gi|157016539	2870	1810	1874	77	87	Anopheles gambiae str. PEST	Down syndrome cell adhesion molecule 2 - Drosophila melanogaster - homophilic cell adhesion - integral component of plasma membrane - neuron projection morphogenesis - identical protein binding	0	GO:0042802	identical protein binding	Interacting selectively and non-covalently with an identical protein or proteins. [GOC:jl]	Neural cell adhesion molecule L1	1E-078	Signal transduction mechanisms	KOG3513
Pkan-6052	GIFK01001397	Pkan-6052	1940	5820	5160	1250	1250	5820	3.65767	100	22.1148	1	48	1	173	102.966	DIPTERA	down syndrome cell adhesion molecule isoform BD - signalP detected	SIG	26-27	212.794	5.83	210.042	5.87	2	17.6	3.4	3.2	.	5126	1	down syndrome cell adhesion molecule, isoform BD	0.0	gi|113194583	3220	1990	2030	80	86	Drosophila melanogaster	Down syndrome cell adhesion molecule 1 - Drosophila melanogaster - axon guidance - integral component of plasma membrane - axon guidance receptor activity - peripheral nervous system development - mushroom body development - axonal fasciculation - detection of molecule of bacterial origin - antigen binding - phagocytosis - regulation of dendrite morphogenesis - neuron development - regulation of …	0	GO:0008046	axon guidance receptor activity	Combining with an extracellular messenger and transmitting the signal from one side of the membrane to the other to results in a change in cellular activity involved in axon guidance. [GOC:dph, GOC:signaling, GOC:tb, PMID:15107857, PMID:15339666]	Neural cell adhesion molecule L1	1E-081	Signal transduction mechanisms	KOG3513
Pkan-10422	GIFK01001398	Pkan-10422	253	759	39	85	85	759	1.90719	100	11.2859	2	20	0	6	100.776	DIPTERA	Down syndrome cell adhesion molecule-like protein 1 homolog partial - probable fragment	CYT		28.126	7.83			0	10.2	1.7	1.7	.	40	1	Down syndrome cell adhesion molecule-like protein 1 homolog, partial	1E-132	gi|498983639	470	253	561	89	94	Ceratitis capitata	Drosophila melanogaster - biological_process - cellular_component - molecular_function	0	GO:0003674	molecular_function	Elemental activities, such as catalysis or binding, describing the actions of a gene product at the molecular level. A given gene product may exhibit one or more molecular functions. [GOC:go_curators]	Neural cell adhesion molecule L1	2E-015	Signal transduction mechanisms	KOG3513
PkanSigP-5601	GIFK01001399	PkanSigP-5601	188	564	6951	54	54	564	1.63054	100	8.87766	4	14	0	5	92.7222	DIPTERA	Down syndrome cell adhesion molecule-like protein Dscam2-like isoform X1 - signalP detected	SIG	22-23	20.979	6.34	18.619	5.85	0	12.7	1	2.3	.	5636	1	Down syndrome cell adhesion molecule-like protein Dscam2-like isoform X1	9E-083	gi|498967819	306	166	1935	83	94	Ceratitis capitata	Down syndrome cell adhesion molecule 4 - Drosophila melanogaster - integral component of plasma membrane - cell adhesion - identical protein binding	7e-82	GO:0042802	identical protein binding	Interacting selectively and non-covalently with an identical protein or proteins. [GOC:jl]	Axon guidance receptor Dscam	4E-010	Signal transduction mechanisms	KOG4222
PkanSigP-8378	GIFK01001400	PkanSigP-8378	398	1194	7044	110	110	1194	1.56894	100	9.37521	2	21	0	15	101.764	REFSEQ-INVERTEBRATE	Down syndrome cell adhesion molecule-like protein Dscam2-like isoform X8 - signalP detected	SIG	33-34	44.314	8.07	40.685	6.87	0	12.7	1	2.3	.	5680	1	GH13563	1E-137	gi|195050763	490	366	2938	62	80	Drosophila grimshawi	Down syndrome cell adhesion molecule 1 - Drosophila melanogaster - axon guidance - integral component of plasma membrane - axon guidance receptor activity - peripheral nervous system development - mushroom body development - axonal fasciculation - detection of molecule of bacterial origin - antigen binding - phagocytosis - regulation of dendrite morphogenesis - neuron development - regulation of …	2e-69	GO:0008046	axon guidance receptor activity	Combining with an extracellular messenger and transmitting the signal from one side of the membrane to the other to results in a change in cellular activity involved in axon guidance. [GOC:dph, GOC:signaling, GOC:tb, PMID:15107857, PMID:15339666]	Neural cell adhesion molecule L1	4E-023	Signal transduction mechanisms	KOG3513
Pkan-28055	GIFK01001426	Pkan-28055	976	2931	4372	1652	1652	2931	9.59869	100	59.0212	19	103	8	514	104.72	DIPTERA	Dystroglycan - probable fragment	CYT		110.387	5.12			0	12.4	3.4	5.6	.	4347	1	GA14855, isoform C	0.0	gi|478540268	899	983	970	49	66	Drosophila pseudoobscura pseudoobscura	Dystroglycan - Drosophila melanogaster - structural constituent of muscle - dystroglycan complex - cytoskeletal anchoring at plasma membrane - establishment or maintenance of epithelial cell apical/basal polarity - oocyte anterior/posterior axis specification - establishment or maintenance of polarity of follicular epithelium - calcium ion binding - basal plasma membrane - dystrophin-associated g…	0	GO:0008307	structural constituent of muscle	The action of a molecule that contributes to the structural integrity of a muscle fiber. [GOC:mah]	Dystroglycan	1E-024	Extracellular structures	KOG3781
Pkan-17568	GIFK01001560	Pkan-17568	242	729	901	2154	2154	729	50.3195	100	296.689	178	501	33	121	100.426	DIPTERA	Ethanolamine-P-transferase GPI11/PIG-F	BL/ANC		26.669	8.37			1	15.8	4.5	5.1	.	900	1	ethanolamine-P-transferase GPI11/PIG-F	1E-036	gi|289722628	154	226	236	38	56	Glossina morsitans morsitans	Drosophila melanogaster - endoplasmic reticulum membrane - integral component of membrane - GPI anchor biosynthetic process	7e-34	GO:0003674	molecular_function	Elemental activities, such as catalysis or binding, describing the actions of a gene product at the molecular level. A given gene product may exhibit one or more molecular functions. [GOC:go_curators]	Ethanolamine-P-transferase GPI11/PIG-F, involved in glycosylphosphatidylinositol anchor biosynthesis	6E-020	Cell wall/membrane/envelope biogenesis, Posttranslational modification, protein turnover, chaperones	KOG3144
PkanSigP-18922	GIFK01001616	PkanSigP-18922	751	2256	6004	1556	1556	751	35.2848	100	208.104	108	291	2	689	100.441	DIPTERA	Extracellular protein SEL-1 - probable fragment - signalP detected	SIG	21-22	83.468	5.69	81.147	5.59	1	15.8	4.5	5.1	.	1208	1	Sel1l protein	0.0	gi|170035069	994	738	781	69	80	Culex quinquefasciatus	Drosophila melanogaster - plasma membrane	0	GO:0005515	protein binding	Interacting selectively and non-covalently with any protein or protein complex (a complex of two or more proteins that may include other nonprotein molecules). [GOC:go_curators]	Extracellular protein SEL-1 and related proteins	1E-107	Cell wall/membrane/envelope biogenesis, Posttranslational modification, protein turnover, chaperones, Signal transduction mechanisms	KOG1550
PkanSigP-23520	GIFK01001617	PkanSigP-23520	579	1740	6301	1118	1118	579	32.8837	100	189.613	102	251	7	163	98.2013	REFSEQ-INVERTEBRATE	Extracellular protein TEM7 contains PSI domain (tumor endothelial marker in humans) - probable fragment	BL	18-19	64.413	6.06	62.331	6.13	0	10.9	.	.	.	2269	1	tumor endothelial marker 7	1E-142	gi|170036420	507	552	579	47	64	Culex quinquefasciatus	lethal (1) G0289 - Drosophila melanogaster - receptor activity - membrane - multicellular organismal development	0	GO:0004872	receptor activity	Combining with an extracellular or intracellular messenger to initiate a change in cell activity. [GOC:ceb, ISBN:0198506732]	Extracellular protein TEM7, contains PSI domain (tumor endothelial marker in humans)	1E-114	Extracellular structures	KOG3848
PkanSigP-27558	GIFK01001630	PkanSigP-27558	654	1965	6689	895	895	654	23.3057	100	133.645	70	178	2	149	97.6592	SWISSP	Fasciclin - signalP detected	SIG	20-21	74.924	9.09	72.69	9.1	0	12.4	3.4	5.6	.	4188	1	Fasciclin-1 precursor	0.0	gi|157133758	683	560	590	60	77	Aedes aegypti	Fasciclin 1 - Drosophila melanogaster - neuron recognition - axon guidance - plasma membrane - cell adhesion molecule binding - calcium-independent cell-cell adhesion - homophilic cell adhesion - neuron cell-cell adhesion	0	GO:0050839	cell adhesion molecule binding	Interacting selectively and non-covalently with a cell adhesion molecule. [GOC:ai]	Fasciclin and related adhesion glycoproteins	6E-048	Cell wall/membrane/envelope biogenesis, Extracellular structures	KOG1437
PkanSigP-25693	GIFK01001631	PkanSigP-25693	303	910	6467	202	202	910	3.78031	100	23.3484	6	41	1	34	105.183	SWISSP	Fasciclin - signalP detected	SIG	18-19	33.813	7.07	31.92	6.73	0	12.7	1	2.3	.	5987	1	GK22538	7E-078	gi|195449337	291	309	682	49	68	Drosophila willistoni	Fasciclin 1 - Drosophila melanogaster - neuron recognition - axon guidance - plasma membrane - cell adhesion molecule binding - calcium-independent cell-cell adhesion - homophilic cell adhesion - neuron cell-cell adhesion	6e-76	GO:0050839	cell adhesion molecule binding	Interacting selectively and non-covalently with a cell adhesion molecule. [GOC:ai]	Fasciclin and related adhesion glycoproteins	3E-017	Cell wall/membrane/envelope biogenesis, Extracellular structures	KOG1437
Pkan-27455	GIFK01001663	Pkan-27455	77	234	4160	55	55	234	4.00281	100	19.9359	12	27	0	1	84.8182	NR-LIGHT	flexible cuticle protein 12	CYT		8.364	4.09			0	12.4	3.4	5.6	.	4136	1	AGAP005996-PA	4E-023	gi|21299600	107	76	105	60	78	Anopheles gambiae str. PEST	Cuticular protein 65Ax2 - Drosophila melanogaster - structural constituent of chitin-based cuticle - chitin-based cuticle development - structural constituent of chitin-based larval cuticle - extracellular matrix	1e-18	GO:0005214	structural constituent of chitin-based cuticle	The action of a molecule that contributes to the structural integrity of a chitin-based cuticle. An example of this is found in Drosophila melanogaster. [GOC:mah, GOC:mtg_sensu]	Predicted membrane protein	3.3	Function unknown	KOG3850
Pkan-14765	GIFK01001669	Pkan-14765	1281	3846	526	859	859	3846	3.80366	100	23.6703	5	58	3	314	105.979	DIPTERA	focal adhesion kinase	CYT		141.303	6.6			0	10.2	1.7	1.7	.	526	1	focal adhesion kinase	0.0	gi|157106946	1472	1182	1092	66	75	Aedes aegypti	Focal adhesion kinase - Drosophila melanogaster - protein tyrosine kinase activity - integrin-mediated signaling pathway - focal adhesion - non-membrane spanning protein tyrosine kinase activity - cytoskeletal anchoring at plasma membrane - protein phosphorylation - regulation of cell shape - cytoskeleton - ATP binding - signal transducer activity - signal complex assembly - type Ib terminal bout…	0	GO:0004713	protein tyrosine kinase activity	Catalysis of the reaction: ATP + a protein tyrosine = ADP + protein tyrosine phosphate. [EC:2.7.10]	Focal adhesion tyrosine kinase FAK, contains FERM domain	0.0	Signal transduction mechanisms	KOG4257
Pkan-28101	GIFK01001743	Pkan-28101	427	1284	4388	2541	2541	1284	33.7021	100	209.736	27	389	6	593	105.982	NR-LIGHT	GDP-mannose pyrophosphorylase/mannose-1-phosphate guanylyltransferase	CYT		47.045	7.66			0	12.4	3.4	5.6	.	4363	1	AGAP011723-PA	0.0	gi|55234963	691	429	428	75	88	Anopheles gambiae str. PEST	Drosophila melanogaster - mannose-1-phosphate guanylyltransferase activity - biosynthetic process	0	GO:0016779	nucleotidyltransferase activity	Catalysis of the transfer of a nucleotidyl group to a reactant. [ISBN:0198506732]	GDP-mannose pyrophosphorylase	1E-139	Carbohydrate transport and metabolism, Cell wall/membrane/envelope biogenesis, Posttranslational modification, protein turnover, chaperones	KOG1460
Pkan-25659	GIFK01001802	Pkan-25659	135	408	3091	689	689	408	28.7592	100	156.005	78	215	0	41	92.3803	REFSEQ-INVERTEBRATE	Glia maturation factor beta	CYT		16.492	5.07			1	11.3	5.9	7.1	.	3069	1	GJ17165	1E-059	gi|195386122	228	135	137	79	91	Drosophila virilis	Drosophila melanogaster - actin binding - gliogenesis - intracellular	5e-57	GO:0003779	actin binding	Interacting selectively and non-covalently with monomeric or multimeric forms of actin, including actin filaments. [GOC:clt]	Glia maturation factor beta	5E-034	Extracellular structures	KOG1736
Pkan-21163	GIFK01001807	Pkan-21163	677	2034	1700	1807	1807	2034	15.1295	100	92.1627	36	172	2	626	103.74	KOG	Glucosamine 6-phosphate synthetases contain amidotransferase and phosphosugar isomerase	CYT		76.253	6.15			0	10.9	.	.	.	1692	1	GJ24380	0.0	gi|195391344	1138	685	685	82	89	Drosophila virilis	Glutamine:fructose-6-phosphate aminotransferase 1 - Drosophila melanogaster - glutamine-fructose-6-phosphate transaminase (isomerizing) activity - carbohydrate biosynthetic process - carbohydrate binding	0	GO:0004360	glutamine-fructose-6-phosphate transaminase (isomerizing) activity	Catalysis of the reaction: beta-D-fructose 6-phosphate + L-glutamine = D-glucosamine 6-phosphate + L-glutamate. [EC:2.6.1.16, RHEA:13240]	Glucosamine 6-phosphate synthetases, contain amidotransferase and phosphosugar isomerase domains	0.0	Cell wall/membrane/envelope biogenesis	KOG1268
PkanSigP-25411	GIFK01001868	PkanSigP-25411	392	1179	6445	188	188	392	8.16751	100	43.4668	30	62	0	31	90.633	DIPTERA	Glycine-rich cell wall structural protein 1 - signalP detected	SIG	20-21	40.196	9.45	38.195	9.45	0	12.3	4.1	4.1	.	2959	1	conserved hypothetical protein	2E-054	gi|170027602	214	394	358	39	52	Culex quinquefasciatus	AT4G01985 - Arabidopsis thaliana - molecular_function - biological_process	7e-07	GO:0005515	protein binding	Interacting selectively and non-covalently with any protein or protein complex (a complex of two or more proteins that may include other nonprotein molecules). [GOC:go_curators]	Dosage compensation complex, subunit MLE	0.006	Transcription	KOG0921
PkanSigP-2323	GIFK01001869	PkanSigP-2323	231	696	6276	828	828	231	61.043	100	319.307	164	401	0	135	89.0821	DIPTERA	glycine-rich cell wall structural protein 1.0 - signalP detected	SIG	23-24	25.464	8.49	22.969	8.22	0	10.9	.	.	.	2167	1	conserved hypothetical protein	2E-033	gi|170045590	143	203	221	43	53	Culex quinquefasciatus	Annexin - Aspergillus fumigatus Af293 - cellular_component - biological_process	2e-10	GO:0003674	molecular_function	Elemental activities, such as catalysis or binding, describing the actions of a gene product at the molecular level. A given gene product may exhibit one or more molecular functions. [GOC:go_curators]	5'-3' exonuclease HKE1/RAT1	2E-005	Replication, recombination and repair, RNA processing and modification	KOG2044
Pkan-3562	GIFK01001870	Pkan-3562	267	804	4908	937	937	804	19.8473	100	114.514	66	153	2	119	98.2593	DIPTERA	glycine-rich cell wall structural protein 1.8-like - probable fragment	CYT		25.908	9.37			2	17.6	3.4	3.2	.	4874	1	AGAP006967-PA	7E-031	gi|157020510	135	293	352	35	48	Anopheles gambiae str. PEST	Keratin, type I cytoskeletal 9 - Canis lupus familiaris - structural molecule activity - intermediate filament - skin development - intermediate filament organization	1e-22	GO:0005198	structural molecule activity	The action of a molecule that contributes to the structural integrity of a complex or assembly within or outside a cell. [GOC:mah]	Dosage compensation complex, subunit MLE	6E-009	Transcription	KOG0921
Pkan-28233	GIFK01001871	Pkan-28233	369	1110	4411	1415	1415	1110	21.7096	100	130.512	60	186	1	376	102.38	REFSEQ-INVERTEBRATE	glycine-rich cell wall structural protein isoform X4	CYT		38.794	10.8			0	12.4	3.4	5.6	.	4385	1	RNA recognition protein	1E-048	gi|399937454	194	470	515	34	40	Musca domestica	Drosophila melanogaster - mRNA binding - nucleic acid binding - nucleotide binding	7e-36	GO:0008010	structural constituent of chitin-based larval cuticle	The action of a molecule that contributes to the structural integrity of the chitin-based cuticle of a larva. An example of this is found in Drosophila melanogaster. [GOC:mah, GOC:mtg_sensu]	RNA-binding protein LARK, contains RRM and retroviral-type Zn-finger domains	1E-012	RNA processing and modification, General function prediction only	KOG0109
PkanSigP-30148	GIFK01001872	PkanSigP-30148	206	621	6814	279	279	206	23.0651	100	108.272	80	142	2	120	79.9427	DIPTERA	glycine-rich cell wall structural protein-like - signalP detected	SIG	19-20	21.24	7.67	19.143	6.99	2	17.6	3.4	3.2	.	4626	1	GH18525	4E-033	gi|195036940	142	178	171	47	55	Drosophila grimshawi	DEAH (Asp-Glu-Ala-His) box polypeptide 9 - Mus musculus - nucleotide binding - RNA polymerase II transcription factor binding - osteoblast differentiation - nucleic acid binding - DNA binding - RNA binding - helicase activity - protein binding - ATP binding - nucleus - nucleolus - cytoplasm - centrosome - circadian rhythm - ATP-dependent helicase activity - membrane - hydrolase activity - ribonuc…	2e-25	GO:0000166	nucleotide binding	Interacting selectively and non-covalently with a nucleotide, any compound consisting of a nucleoside that is esterified with (ortho)phosphate or an oligophosphate at any hydroxyl group on the ribose or deoxyribose. [GOC:mah, ISBN:0198547684]	Dosage compensation complex, subunit MLE	3E-016	Transcription	KOG0921
Pkan-30149	GIFK01001873	Pkan-30149	153	462	4656	457	457	462	16.8458	100	94.8745	33	141	3	187	95.9125	DIPTERA	glycine-rich cell wall structural protein-like - signalP detected	SIG	16-17	15.409	5.66	13.696	6.44	2	17.6	3.4	3.2	.	4627	1	GH18525	1E-032	gi|195036940	139	162	171	50	58	Drosophila grimshawi	Putative uncharacterized protein - Candida parapsilosis CDC317 - molecular_function - biological_process	9e-24	GO:0003674	molecular_function	Elemental activities, such as catalysis or binding, describing the actions of a gene product at the molecular level. A given gene product may exhibit one or more molecular functions. [GOC:go_curators]	Dosage compensation complex, subunit MLE	1E-017	Transcription	KOG0921
PkanSigP-27026	GIFK01001874	PkanSigP-27026	231	693	6618	124	124	693	3.04724	100	18.4084	6	29	0	19	102.879	REFSEQ-INVERTEBRATE	glycine-rich cell wall structural protein-like isoform X1 - signalP detected	SIG	17-18	23.636	5.91	21.595	5.9	0	12.7	1	2.3	.	6007	1	GI13555	1E-008	gi|195128171	61.2	168	934	32	41	Drosophila mojavensis	keratin 9 - Mus musculus - structural molecule activity - intermediate filament - spermatogenesis - keratin filament - perinuclear region of cytoplasm	3e-09	GO:0005198	structural molecule activity	The action of a molecule that contributes to the structural integrity of a complex or assembly within or outside a cell. [GOC:mah]	Dosage compensation complex, subunit MLE	0.070	Transcription	KOG0921
Pkan-21893	GIFK01001890	Pkan-21893	487	1464	1878	1148	1148	1464	13.3542	100	80.9378	31	150	2	625	103.217	DIPTERA	Glycosyltransferase	BL	38-39	55.544	8.8	51.388	8.26	0	10.9	.	.	.	1868	1	glycosyl transferase	0.0	gi|157103404	660	483	484	66	80	Aedes aegypti	Drosophila melanogaster - alpha-1,2-mannosyltransferase activity - biosynthetic process - neurogenesis	0	GO:0016757	transferase activity, transferring glycosyl groups	Catalysis of the transfer of a glycosyl group from one compound (donor) to another (acceptor). [GOC:jl, ISBN:0198506732]	Glycosyltransferase	1E-163	Cell wall/membrane/envelope biogenesis	KOG1387
Pkan-30607	GIFK01001891	Pkan-30607	406	1221	4805	904	904	1221	12.6087	100	74.8649	45	139	1	328	101.117	DIPTERA	Glycosyltransferase	CYT		46.489	8.75			2	17.6	3.4	3.2	.	4774	1	AGAP001232-PA	1E-154	gi|55234110	544	404	413	64	79	Anopheles gambiae str. PEST	Drosophila melanogaster - glycolipid mannosyltransferase activity - glycolipid 6-alpha-mannosyltransferase activity - biosynthetic process - GDP-Man:Man1GlcNAc2-PP-Dol alpha-1,3-mannosyltransferase activity - lipid particle	0	GO:0004376	glycolipid mannosyltransferase activity	Catalysis of the transfer of an alpha-D-mannosyl residue from GDP-mannose into lipid-linked oligosaccharide, forming an alpha-D-mannosyl-D-mannose linkage. [GOC:ai]	Glycosyltransferase	1E-105	Cell wall/membrane/envelope biogenesis	KOG0853
Pkan-30138	GIFK01001926	Pkan-30138	432	1299	4648	508	508	1299	6.65997	100	41.1509	4	83	0	110	105.226	REFSEQ-INVERTEBRATE	GPI transamidase complex - probable fragment	CYT		48.278	9.4			2	17.6	3.4	3.2	.	4619	1	GPI transamidase component PIG-T-like	1E-139	gi|499008810	497	436	601	56	73	Ceratitis capitata	Drosophila melanogaster - attachment of GPI anchor to protein - endoplasmic reticulum - GPI-anchor transamidase complex	0	GO:0003923	GPI-anchor transamidase activity	Catalysis of the formation of the linkage between a protein and a glycosylphosphatidylinositol anchor. The reaction probably occurs by subjecting a peptide bond to nucleophilic attack by the amino group of ethanolamine-GPI, transferring the protein from a signal peptide to the GPI anchor. [ISBN:0471331309]	GPI transamidase complex, GPI16/PIG-T component, involved in glycosylphosphatidylinositol anchor biosynthesis	1E-101	Cell wall/membrane/envelope biogenesis, Posttranslational modification, protein turnover, chaperones	KOG2407
PkanSigP-30137	GIFK01001927	PkanSigP-30137	575	1725	6812	668	668	1725	6.59485	100	41.367	5	83	0	212	106.823	REFSEQ-INVERTEBRATE	GPI transamidase complex - signalP detected	SIG	16-17	64.844	8.86	63.169	8.86	2	17.6	3.4	3.2	.	4618	1	GPI transamidase component PIG-T-like	0.0	gi|499008810	664	574	601	56	74	Ceratitis capitata	Drosophila melanogaster - attachment of GPI anchor to protein - endoplasmic reticulum - GPI-anchor transamidase complex	0	GO:0003923	GPI-anchor transamidase activity	Catalysis of the formation of the linkage between a protein and a glycosylphosphatidylinositol anchor. The reaction probably occurs by subjecting a peptide bond to nucleophilic attack by the amino group of ethanolamine-GPI, transferring the protein from a signal peptide to the GPI anchor. [ISBN:0471331309]	GPI transamidase complex, GPI16/PIG-T component, involved in glycosylphosphatidylinositol anchor biosynthesis	1E-146	Cell wall/membrane/envelope biogenesis, Posttranslational modification, protein turnover, chaperones	KOG2407
Pkan-21403	GIFK01002034	Pkan-21403	400	1203	1771	195	195	1203	2.76049	100	15.8155	3	30	0	28	97.5692	REFSEQ-INVERTEBRATE	heparan sulfate 6-O-sulfotransferase isoform A	BL	23-24	46.478	7.64	43.888	6.64	0	10.9	.	.	.	1763	1	heparan sulfate 6-O-sulfotransferase	0.0	gi|14090280	637	424	432	73	84	Drosophila melanogaster	Heparan sulfate 6-O-sulfotransferase - Drosophila melanogaster - heparan sulfate 6-O-sulfotransferase activity - primary branching, open tracheal system - fibroblast growth factor receptor signaling pathway - heparan sulfate proteoglycan biosynthetic process - integral component of membrane - sulfotransferase activity - open tracheal system development - imaginal disc-derived wing margin morphoge…	0	GO:0017095	heparan sulfate 6-O-sulfotransferase activity	Catalysis of the reaction: 3'-phosphoadenosine 5'-phosphosulfate + heparan sulfate = adenosine 3',5'-bisphosphate + heparan sulfate 6-O-sulfate; results in 6-O-sulfation of glucosamine residues in heparan sulfate. [PMID:8631808]	Heparan sulfate 6-O-sulfotransferase	6E-091	Cell wall/membrane/envelope biogenesis, Carbohydrate transport and metabolism	KOG3955
Pkan-1331	GIFK01002035	Pkan-1331	833	2502	388	350	350	2502	2.38231	100	14.6922	3	30	1	44	105.029	DIPTERA	heparan sulfate n-deacetylase/n-sulfotransferase	CYT		96.322	9.03			0	10.2	1.7	1.7	.	388	1	heparan sulfate n-deacetylase/n-sulfotransferase	0.0	gi|157132806	1523	834	843	84	93	Aedes aegypti	sulfateless - Drosophila melanogaster - segment polarity determination - [heparan sulfate]-glucosamine N-sulfotransferase activity - fibroblast growth factor receptor signaling pathway - epithelial cell migration, open tracheal system - mesoderm migration involved in gastrulation - Wnt signaling pathway - heparan sulfate proteoglycan biosynthetic process, polysaccharide chain biosynthetic process…	0	GO:0015016	[heparan sulfate]-glucosamine N-sulfotransferase activity	Catalysis of the reaction: 3'-phosphoadenylyl sulfate + [heparan sulfate]-glucosamine = adenosine 3',5'-bisphosphate + [heparan sulfate]-N-sulfoglucosamine. [EC:2.8.2.8]	Heparan sulfate N-deacetylase/N-sulfotransferase	0.0	Posttranslational modification, protein turnover, chaperones	KOG3703
Pkan-15463	GIFK01002036	Pkan-15463	375	1128	620	156	156	1128	2.35523	100	13.8954	2	28	3	20	100.494	DIPTERA	heparan sulfate sulfotransferase	CYT		43.196	9.51			0	10.2	1.7	1.7	.	620	1	AGAP006169-PA	1E-155	gi|157016056	548	417	398	66	76	Anopheles gambiae str. PEST	Heparan sulfate 3-O sulfotransferase-A - Drosophila melanogaster - [heparan sulfate]-glucosamine 3-sulfotransferase 1 activity	1e-86	GO:0008146	sulfotransferase activity	Catalysis of the transfer of a sulfate group from 3'-phosphoadenosine 5'-phosphosulfate to the hydroxyl group of an acceptor, producing the sulfated derivative and 3'-phosphoadenosine 5'-phosphate. [EC:2.8.2, GOC:curators]	Heparan sulfate D-glucosaminyl 3-O-sulfotransferase	3E-089	Posttranslational modification, protein turnover, chaperones	KOG3704
Pkan-11262	GIFK01002128	Pkan-11262	987	2964	176	1231	1231	2964	7.0729	100	43.7871	14	77	9	126	105.431	NR-LIGHT	Hyaluronoglucosaminidase	CYT		110.592	5.09			0	10.2	1.7	1.7	.	177	1	GJ14298	0.0	gi|195399744	1120	1024	1024	56	71	Drosophila virilis	O-GlcNAcase - Drosophila melanogaster - hyalurononglucosaminidase activity - N-glycan processing - locomotor rhythm	0	GO:0004563	beta-N-acetylhexosaminidase activity	Catalysis of the hydrolysis of terminal non-reducing N-acetyl-D-hexosamine residues in N-acetyl-beta-D-hexosaminides. [EC:3.2.1.52]	Hyaluronoglucosaminidase	0.0	Posttranslational modification, protein turnover, chaperones	KOG3698
Pkan-28174	GIFK01002491	Pkan-28174	361	1086	4401	501	501	1086	7.85644	100	47.046	23	85	0	36	101.98	DIPTERA	innexin inx1-like	CYT		42.156	9.15			0	12.4	3.4	5.6	.	4376	1	innexin inx1-like	1E-175	gi|498938924	616	360	362	77	89	Ceratitis capitata	optic ganglion reduced - Drosophila melanogaster - visual behavior - integral component of membrane - nervous system development - gap junction - phototransduction - intercellular transport - basolateral plasma membrane - gap junction channel activity - plasma membrane	0	GO:0005243	gap junction channel activity	A wide pore channel activity that enables a direct cytoplasmic connection from one cell to an adjacent cell. The gap junction can pass large solutes as well as electrical signals between cells. Gap junctions consist of two gap junction hemi-channels, or connexons, one contributed by each membrane through which the gap junction passes. [GOC:dgh, GOC:mtg_transport, ISBN:0815340729]	Dynamin-like GTP binding protein	2.0	General function prediction only	KOG0447
Pkan-17281	GIFK01002609	Pkan-17281	524	1572	866	173	173	1572	1.87418	100	11.458	4	23	1	34	104.116	DIPTERA	Leishmanolysin-like peptidase (Peptidase M8 family) - probable fragment	CYT		59.908	6.84			1	15.8	4.5	5.1	.	865	1	AGAP002955-PA	0.0	gi|333467773	930	524	716	82	88	Anopheles gambiae str. PEST	Invadolysin - Drosophila melanogaster - metalloendopeptidase activity - cell adhesion - proteolysis - membrane - imaginal disc development - positive regulation of mitotic metaphase/anaphase transition - peptidase activity - germ cell migration - mitotic spindle organization - chromatin remodeling - mitotic centrosome separation - mitotic chromosome condensation - cytoplasm - gonad development - …	0	GO:0004222	metalloendopeptidase activity	Catalysis of the hydrolysis of internal, alpha-peptide bonds in a polypeptide chain by a mechanism in which water acts as a nucleophile, one or two metal ions hold the water molecule in place, and charged amino acid side chains are ligands for the metal ions. [GOC:mah, http://merops.sanger.ac.uk/about/glossary.htm#CATTYPE, http://merops.sanger.ac.uk/about/glossary.htm#ENDOPEPTIDASE]	Leishmanolysin-like peptidase (Peptidase M8 family)	1E-153	Cell wall/membrane/envelope biogenesis, Defense mechanisms	KOG2556
Pkan-20387	GIFK01002663	Pkan-20387	1748	5247	1520	1746	1746	5247	5.66697	100	35.1435	10	63	8	198	105.613	DIPTERA	LPXTG cell wall surface anchor family protein	CYT		190.987	5.88			1	15.8	4.5	5.1	.	1514	1	conserved hypothetical protein	1E-087	gi|170062983	327	1118	1837	28	42	Culex quinquefasciatus	Caenorhabditis elegans - embryo development ending in birth or egg hatching	2e-21	GO:0000166	nucleotide binding	Interacting selectively and non-covalently with a nucleotide, any compound consisting of a nucleoside that is esterified with (ortho)phosphate or an oligophosphate at any hydroxyl group on the ribose or deoxyribose. [GOC:mah, ISBN:0198547684]	Transcription regulator XNP/ATRX, DEAD-box superfamily	4E-005	Transcription	KOG1015
Pkan-21041	GIFK01002664	Pkan-21041	605	1818	1653	1131	1131	1818	10.5946	100	59.3493	25	154	8	243	95.3996	DIPTERA	LPXTG cell wall surface anchor family protein	CYT		65.349	4.94			0	10.9	.	.	.	1646	1	GF20779	2E-029	gi|194764400	132	546	1955	29	40	Drosophila ananassae	twenty-four - Drosophila melanogaster - defense response to bacterium - locomotor rhythm - positive regulation of translation - protein binding	2e-22				PHD finger protein AF10	0.044	General function prediction only	KOG0956
Pkan-3604	GIFK01002665	Pkan-3604	1141	3426	4918	2311	2311	3426	11.4876	100	70.6562	20	148	8	798	104.748	REFSEQ-INVERTEBRATE	LPXTG cell wall surface anchor family protein	CYT		124.885	6.72			2	17.6	3.4	3.2	.	4884	1	GJ12478	0.0	gi|195375367	819	1286	1251	43	56	Drosophila virilis	klarsicht - Drosophila melanogaster - lipid particle transport along microtubule - compound eye photoreceptor development - nuclear migration - compound eye morphogenesis - perinuclear region of cytoplasm - ATPase activity, coupled - microtubule-based movement - dynein complex - membrane organization - tube morphogenesis - nuclear envelope - actin binding - integral component of membrane - lipid …	0	GO:0042623	ATPase activity, coupled	Catalysis of the reaction: ATP + H2O = ADP + phosphate; this reaction directly drives some other reaction, for example ion transport across a membrane. [EC:3.6.1.3, GOC:jl]	Myosin class II heavy chain	0.003	Cytoskeleton	KOG0161
Pkan-9866	GIFK01002666	Pkan-9866	602	1809	5560	3604	3604	1809	33.9284	100	208.41	109	302	109	394	104.695	DIPTERA	LPXTG cell wall surface anchor family protein	CYT		62.815	9.61			0	12.7	1	2.3	.	5521	1	max binding protein	2E-073	gi|170059937	278	608	796	38	51	Culex quinquefasciatus	MAX binding protein b - Danio rerio - protein dimerization activity	5e-19	GO:0000977	RNA polymerase II regulatory region sequence-specific DNA binding	Interacting selectively and non-covalently with a specific sequence of DNA that is part of a regulatory region that controls the transcription of a gene or cistron by RNA polymerase II. [GOC:txnOH]	Upstream transcription factor 2/L-myc-2 protein	1E-007	Transcription	KOG2483
PkanSigP-16260	GIFK01002716	PkanSigP-16260	401	1205	5856	166	166	1205	2.34606	100	14.605	4	31	1	29	106.018	DIPTERA	Mannosyltransferase - probable fragment	BL	14-15	46.213	8.2	44.751	8.2	0	12.7	1	2.3	.	5819	1	GG11376	1E-147	gi|194908832	522	401	623	58	76	Drosophila erecta	Drosophila melanogaster - protein glycosylation - mannosyltransferase activity	0	GO:0052918	dol-P-Man:Man(8)GlcNAc(2)-PP-Dol alpha-1,2-mannosyltransferase activity	Catalysis of the reaction: alpha-D-man-(1->2)-alpha-D-Man-(1->2)-alpha-D-Man-(1->3)-(alpha-D-Man-(1->2)-alpha-D-Man-(1->3)-(alpha-D-Man-(1->6))-alpha-D-Man-(1->6))-beta-D-Man-(1->4)-beta-D-GlcNAc-(1->4)-D-GlcNAc-diphosphodolichol + dolichyl D-mannosyl phosphate = H(+) + alpha-D-Man-(1->2)-alpha-D-Man-(1->2)-alpha-D-Man-(1->3)-[alpha-D-Man-(1->2)-alpha-D-Man-(1->3)-(alpha-D-Man-(1->2)-alpha-D-Man-…	Mannosyltransferase	1E-115	Cell wall/membrane/envelope biogenesis, Intracellular trafficking, secretion, and vesicular transport	KOG2515
Pkan-28611	GIFK01002874	Pkan-28611	693	2082	4464	1108	1108	2082	9.0631	100	55.5317	16	102	2	395	104.347	DIPTERA	Mitochondrial inner membrane protein (mitofilin)	CYT		78.651	8.94			0	12.4	3.4	5.6	.	4437	1	Mitochondrial inner membrane protein	1E-180	gi|399940978	634	715	703	46	67	Musca domestica	Drosophila melanogaster - mitochondrial inner membrane - molecular_function - mitochondrion - neurogenesis	0	GO:0003674	molecular_function	Elemental activities, such as catalysis or binding, describing the actions of a gene product at the molecular level. A given gene product may exhibit one or more molecular functions. [GOC:go_curators]	Mitochondrial inner membrane protein (mitofilin)	3E-089	Cell wall/membrane/envelope biogenesis	KOG1854
Pkan-26590	GIFK01002876	Pkan-26590	261	786	3634	689	689	786	14.9284	100	90.43	25	133	1	284	103.161	DIPTERA	Mitochondrial outer membrane protein Metaxin 2 Metaxin 1-binding protein	CYT		29.955	5.02			1	11.3	5.9	7.1	.	3611	1	mitochondrial outer membrane protein metaxin 2 metaxin 1-binding protein	1E-109	gi|401715268	394	239	276	78	90	Lutzomyia intermedia	Drosophila melanogaster - protein targeting to mitochondrion - mitochondrial outer membrane	2e-74				Mitochondrial outer membrane protein Metaxin 2, Metaxin 1-binding protein	5E-086	Cell wall/membrane/envelope biogenesis, Intracellular trafficking, secretion, and vesicular transport	KOG3027
Pkan-14250	GIFK01003100	Pkan-14250	267	804	479	819	819	804	17.3478	100	100.668	62	149	2	110	98.8242	DIPTERA	N-acetylglucosaminyl phosphatidylinositol de-N-acetylase	BL/SIG		31.589	6.81			0	10.2	1.7	1.7	.	478	1	N-acetylglucosaminyl-phosphatidylinositol de-N-acetylase-like	2E-084	gi|498980216	312	279	342	53	73	Ceratitis capitata	N-acetylglucosaminyl-phosphatidylinositol de-N-acetylase - Bos taurus - N-acetylglucosaminylphosphatidylinositol deacetylase activity - endoplasmic reticulum membrane - GPI anchor biosynthetic process - integral component of membrane	1e-49	GO:0000225	N-acetylglucosaminylphosphatidylinositol deacetylase activity	Catalysis of the reaction: N-acetyl-D-glucosaminylphosphatidylinositol + H2O = D-glucosaminylphosphatidylinositol + acetate. This reaction is the second step of the biosynthesis of glycosylphosphatidylinositol (GPI), used to anchor various eukaryotic proteins to the cell-surface membrane. [EC:3.5.1.89]	N-acetylglucosaminyl phosphatidylinositol de-N-acetylase	2E-061	Cell wall/membrane/envelope biogenesis	KOG3332
Pkan-26873	GIFK01003102	Pkan-26873	457	1374	3795	276	276	1374	3.4209	100	21.1441	7	37	1	60	105.261	DIPTERA	N-acetylglucosaminyltransferase complex	CYT		51.694	9.22			1	11.3	5.9	7.1	.	3771	1	glycosyltransferase	1E-178	gi|157110047	627	446	507	69	82	Aedes aegypti	Drosophila melanogaster - phosphatidylinositol N-acetylglucosaminyltransferase activity - integral component of endoplasmic reticulum membrane - GPI anchor biosynthetic process	0	GO:0017176	phosphatidylinositol N-acetylglucosaminyltransferase activity	Catalysis of the reaction: UDP-N-acetyl-D-glucosamine + phosphatidylinositol = UDP + N-acetyl-D-glucosaminylphosphatidylinositol. [EC:2.4.1.198]	N-acetylglucosaminyltransferase complex, subunit PIG-A/SPT14, required for phosphatidylinositol biosynthesis/Sulfolipid synthase	1E-160	Cell wall/membrane/envelope biogenesis, Posttranslational modification, protein turnover, chaperones, Lipid transport and metabolism	KOG1111
Pkan-6436	GIFK01003138	Pkan-6436	491	1476	5188	224	224	1476	2.58452	100	15.2161	4	32	0	23	100.263	DIPTERA	neural cell adhesion molecule 1 - probable fragment - signalP detected	SIG	21-22	54.881	8.59	52.602	7.34	2	17.6	3.4	3.2	.	5154	1	GI21998	0.0	gi|195113691	683	495	526	69	80	Drosophila mojavensis	klingon - Drosophila melanogaster - R7 cell fate commitment - R7 cell differentiation - homophilic cell adhesion - extrinsic component of plasma membrane - learning or memory - olfactory learning - behavioral response to ethanol - long-term memory - anesthesia-resistant memory	0				Neural cell adhesion molecule L1	2E-027	Signal transduction mechanisms	KOG3513
PkanSigP-6856	GIFK01003139	PkanSigP-6856	358	1075	6984	144	144	1075	2.28124	100	13.6093	5	23	0	12	101.597	DIPTERA	neural cell adhesion molecule 1 isoform X1 - signalP detected	SIG	27-28	40.754	6.03	37.916	6.04	0	12.7	1	2.3	.	5654	1	AGAP009518-PA	1E-080	gi|157019182	301	346	464	46	64	Anopheles gambiae str. PEST	Drosophila melanogaster - molecular_function - membrane - cell adhesion	4e-52	GO:0003674	molecular_function	Elemental activities, such as catalysis or binding, describing the actions of a gene product at the molecular level. A given gene product may exhibit one or more molecular functions. [GOC:go_curators]	Receptor mediating netrin-dependent axon guidance	1E-020	Signal transduction mechanisms	KOG4221
PkanSigP-16703	GIFK01003140	PkanSigP-16703	119	357	5874	32	32	357	1.52651	100	8.60224	3	14	0	6	95.9688	DIPTERA	neural cell adhesion molecule 1-B - probable fragment - signalP detected	SIG	28-29	13.473	8.69	10.288	7.1	0	12.7	1	2.3	.	5828	1	GF15000	9E-025	gi|194758507	112	92	890	63	73	Drosophila ananassae	Drosophila melanogaster - molecular_function - cellular_component - biological_process	4e-24	GO:0003674	molecular_function	Elemental activities, such as catalysis or binding, describing the actions of a gene product at the molecular level. A given gene product may exhibit one or more molecular functions. [GOC:go_curators]	UDP-N-acetylglucosamine transporter	1.4	Carbohydrate transport and metabolism	KOG1583
PkanSigP-2021	GIFK01003141	PkanSigP-2021	338	1015	6084	91	91	1015	1.52684	100	9.34975	3	15	1	9	104.286	REFSEQ-INVERTEBRATE	neural cell adhesion molecule 1-like - probable fragment - signalP detected	SIG	28-29	37.167	7.66	34.356	7.28	0	12.7	1	2.3	.	5573	1	neural cell adhesion molecule 1-like	1E-146	gi|498997859	520	307	719	80	90	Ceratitis capitata	Drosophila melanogaster - gravitaxis	0				Neural cell adhesion molecule L1	1E-020	Signal transduction mechanisms	KOG3513
PkanSigP-24376	GIFK01003142	PkanSigP-24376	383	1149	6362	173	173	1149	2.56415	100	15.1036	4	25	0	16	100.312	REFSEQ-INVERTEBRATE	neural cell adhesion molecule 1-like - signalP detected	SIG	26-27	42.718	7.63	39.796	7.74	0	12.7	1	2.3	.	5968	1	GJ12336	1E-154	gi|195385454	547	380	560	70	79	Drosophila virilis	Drosophila melanogaster - cell adhesion - plasma membrane	0	GO:0003674	molecular_function	Elemental activities, such as catalysis or binding, describing the actions of a gene product at the molecular level. A given gene product may exhibit one or more molecular functions. [GOC:go_curators]	Neural cell adhesion molecule L1	1E-024	Signal transduction mechanisms	KOG3513
PkanSigP-2932	GIFK01003143	PkanSigP-2932	849	2550	6774	564	564	849	11.3133	100	64.7079	36	152	0	195	97.406	DIPTERA	Neural cell adhesion molecule 2 - signalP detected	SIG	18-19	94.821	5.05	92.879	5.05	0	12.4	3.4	5.6	.	4507	1	AGAP002802-PA	0.0	gi|116129451	1036	860	855	59	73	Anopheles gambiae str. PEST	Fasciclin 2 - Drosophila melanogaster - homophilic cell adhesion - neuron recognition - plasma membrane - neuromuscular junction development - Bolwig's organ morphogenesis - axonal fasciculation - learning or memory - behavioral response to ethanol - mushroom body development - short-term memory - olfactory learning - regulation of synaptic growth at neuromuscular junction - axon - regulation of …	0	GO:0005515	protein binding	Interacting selectively and non-covalently with any protein or protein complex (a complex of two or more proteins that may include other nonprotein molecules). [GOC:go_curators]	Receptor mediating netrin-dependent axon guidance	4E-036	Signal transduction mechanisms	KOG4221
PkanSigP-9717	GIFK01003144	PkanSigP-9717	99	299	7119	37	37	299	2.10741	100	9.99666	3	18	0	8	80.7838	REFSEQ-INVERTEBRATE	neural cell adhesion molecule 2 isoform X2 - signalP detected	SIG	28-29	11.1	5.42	8.036	4.78	0	12.7	1	2.3	.	5706	1	nephrin-like	3E-018	gi|498932873	91.3	70	739	61	75	Ceratitis capitata	Drosophila melanogaster - plasma membrane - lateral inhibition	5e-08	GO:0003674	molecular_function	Elemental activities, such as catalysis or binding, describing the actions of a gene product at the molecular level. A given gene product may exhibit one or more molecular functions. [GOC:go_curators]	Neural cell adhesion molecule L1	1.5	Signal transduction mechanisms	KOG3513
PkanSigP-25910	GIFK01003169	PkanSigP-25910	676	2031	6489	576	576	676	14.5109	100	82.6479	47	115	2	52	96.9965	DIPTERA	neuronal cell adhesion molecule - signalP detected	SIG	20-21	77.712	6.64	75.428	6.42	1	11.3	5.9	7.1	.	3194	1	AGAP008943-PA	0.0	gi|116117540	825	667	685	58	74	Anopheles gambiae str. PEST	Drosophila melanogaster - cell adhesion	0	GO:0003674	molecular_function	Elemental activities, such as catalysis or binding, describing the actions of a gene product at the molecular level. A given gene product may exhibit one or more molecular functions. [GOC:go_curators]	Receptor mediating netrin-dependent axon guidance	7E-038	Signal transduction mechanisms	KOG4221
PkanSigP-27927	GIFK01003170	PkanSigP-27927	1263	3792	6719	995	995	1263	13.4164	100	81.1979	39	143	1	379	103.068	DIPTERA	neuronal cell adhesion molecule-like - signalP detected	SIG	26-27	140.539	6.04	137.787	6.04	0	12.4	3.4	5.6	.	4295	1	hypothetical protein	0.0	gi|399945816	1951	1268	1273	73	85	Musca domestica	echinoid - Drosophila melanogaster - epidermal growth factor receptor signaling pathway - negative regulation of epidermal growth factor receptor signaling pathway - integral component of membrane - plasma membrane - negative regulation of neurogenesis - sensory organ development - homophilic cell adhesion - single organismal cell-cell adhesion - cell-cell adherens junction - regulation of cell s…	0	GO:0005515	protein binding	Interacting selectively and non-covalently with any protein or protein complex (a complex of two or more proteins that may include other nonprotein molecules). [GOC:go_curators]	Neural cell adhesion molecule L1	3E-038	Signal transduction mechanisms	KOG3513
PkanSigP-7986	GIFK01003188	PkanSigP-7986	674	2022	7028	254	254	2022	2.13929	100	13.226	4	26	1	94	105.287	DIPTERA	Nidogen - probable fragment	BL	21-22	74.498	4.63	72.157	4.6	0	12.7	1	2.3	.	5672	1	nidogen	0.0	gi|170036497	664	684	1307	48	65	Culex quinquefasciatus	Nidogen/entactin - Drosophila melanogaster - basement membrane - cell-matrix adhesion - calcium ion binding	0	GO:0005509	calcium ion binding	Interacting selectively and non-covalently with calcium ions (Ca2+). [GOC:ai]	Nidogen and related basement membrane protein proteins	5E-044	Cell wall/membrane/envelope biogenesis, Extracellular structures	KOG1214
Pkan-18667	GIFK01003305	Pkan-18667	340	1023	1148	151	151	1023	2.51373	100	15.2581	5	27	0	43	103.371	DIPTERA	Opioid-binding protein/cell adhesion molecule	CYT		39.654	6.45			1	15.8	4.5	5.1	.	1146	1	AGAP010422-PA	2E-067	gi|157018381	257	283	427	46	62	Anopheles gambiae str. PEST	Drosophila melanogaster - gravitaxis	7e-53				Neural cell adhesion molecule L1	2E-011	Signal transduction mechanisms	KOG3513
PkanSigP-17790	GIFK01003306	PkanSigP-17790	511	1536	5922	68	68	511	2.26624	100	12.9022	4	25	0	15	96.9559	DIPTERA	Opioid-binding protein/cell adhesion molecule - signalP detected	SIG	27-28	57.046	8.31	54.136	8.41	1	15.8	4.5	5.1	.	943	1	AGAP002628-PA	0.0	gi|333468104	634	427	417	72	81	Anopheles gambiae str. PEST	Drosophila melanogaster - gravitaxis	0				Neural cell adhesion molecule L1	9E-023	Signal transduction mechanisms	KOG3513
PkanSigP-11856	GIFK01003307	PkanSigP-11856	446	1341	5660	49	49	446	1.87102	100	10.2623	5	20	1	5	93.4082	DIPTERA	Opioid-binding protein/cell adhesion molecule homolog - signalP detected	SIG	23-24	49.535	7.13	46.932	6.87	0	10.2	1.7	1.7	.	227	1	AGAP003235-PA	1E-114	gi|333468555	412	325	417	62	78	Anopheles gambiae str. PEST	Drosophila melanogaster - biological_process - cellular_component - molecular_function	3e-72	GO:0003674	molecular_function	Elemental activities, such as catalysis or binding, describing the actions of a gene product at the molecular level. A given gene product may exhibit one or more molecular functions. [GOC:go_curators]	Neural cell adhesion molecule L1	3E-022	Signal transduction mechanisms	KOG3513
Pkan-22489	GIFK01003357	Pkan-22489	689	2070	2012	4001	4001	2070	32.9167	100	203.496	100	318	11	799	105.283	DIPTERA	paramyosin - probable fragment	CYT		78.043	5.91			0	10.9	.	.	.	1998	1	paramyosin, putative	0.0	gi|157136988	730	670	854	59	74	Aedes aegypti	LETM1 ortholog - Drosophila melanogaster - mitochondrion - calcium ion binding - cellular response to hypoxia - mitochondrial calcium ion transport - mitochondrial membrane - calcium:sodium antiporter activity - neurotransmitter secretion - mitochondrion morphogenesis - potassium:proton antiporter activity	0	GO:0005509	calcium ion binding	Interacting selectively and non-covalently with calcium ions (Ca2+). [GOC:ai]	Ca2+-binding transmembrane protein LETM1/MRS7	3E-084	Function unknown	KOG1043
PkanSigP-10840	GIFK01003402	PkanSigP-10840	260	783	5624	844	844	260	55.2824	100	288.327	168	357	3	129	88.8211	REFSEQ-INVERTEBRATE	Peroxisomal assembly protein PEX3 - probable fragment - signalP detected	SIG	32-33	29.451	6.53	25.958	5.78	0	12.7	1	2.3	.	5725	1	Peroxin-3	7E-058	gi|399938244	224	273	370	43	67	Musca domestica	Peroxin 3 - Drosophila melanogaster - peroxisome organization - integral component of peroxisomal membrane - peroxisome	2e-53	GO:0008289	lipid binding	Interacting selectively and non-covalently with a lipid. [GOC:ai]	Peroxisomal assembly protein PEX3	3E-033	Cell wall/membrane/envelope biogenesis, Intracellular trafficking, secretion, and vesicular transport	KOG4444
Pkan-26038	GIFK01003406	Pkan-26038	244	735	3290	271	271	735	6.27913	100	36.1592	14	62	1	76	98.0701	DIPTERA	Peroxisomal membrane anchor protein (peroxin)	CYT		27.607	6.2			1	11.3	5.9	7.1	.	3268	1	hypothetical protein AaeL_AAEL010368	6E-056	gi|157126035	218	265	283	46	63	Aedes aegypti	Peroxin 14 - Drosophila melanogaster - peroxisomal membrane - protein targeting to peroxisome - molecular_function - protein import into peroxisome matrix, docking - peroxisome organization - peroxisome	2e-50	GO:0003674	molecular_function	Elemental activities, such as catalysis or binding, describing the actions of a gene product at the molecular level. A given gene product may exhibit one or more molecular functions. [GOC:go_curators]	Peroxisomal membrane anchor protein (peroxin)	9E-033	Cell wall/membrane/envelope biogenesis,Posttranslational modification, protein turnover, chaperones , Intracellular trafficking, secretion, and vesicular transport	KOG2629
PkanSigP-22725	GIFK01003514	PkanSigP-22725	287	864	6242	43	43	287	2.55155	100	13.6551	5	23	0	3	91.1395	DIPTERA	platelet endothelial cell adhesion molecule-like - signalP detected	SIG	30-31	31.684	9.24	28.323	9.06	0	10.9	.	.	.	2036	1	AGAP004577-PA	4E-075	gi|333469214	282	165	180	80	89	Anopheles gambiae str. PEST	beaten path IIa - Drosophila melanogaster - axon choice point recognition - multicellular organismal development - cell adhesion - extracellular region - defasciculation of motor neuron axon - integral component of plasma membrane - heterophilic cell-cell adhesion - molecular_function	4e-63	GO:0003674	molecular_function	Elemental activities, such as catalysis or binding, describing the actions of a gene product at the molecular level. A given gene product may exhibit one or more molecular functions. [GOC:go_curators]	Neural cell adhesion molecule L1	0.019	Signal transduction mechanisms	KOG3513
Pkan-26142	GIFK01003518	Pkan-26142	1450	4353	3344	1793	1793	4353	7.0147	100	43.8877	13	104	2	487	106.55	DIPTERA	plectin-like - probable fragment	CYT		164.171	8.82			1	11.3	5.9	7.1	.	3322	1	plectin-like	0.0	gi|498942295	1329	1728	1771	46	61	Ceratitis capitata	short spindle 3 - Drosophila melanogaster - spindle - mitotic spindle elongation	0	GO:0008270	zinc ion binding	Interacting selectively and non-covalently with zinc (Zn) ions. [GOC:ai]	Zn-finger protein	1E-045	General function prediction only	KOG4722
Pkan-15713	GIFK01003582	Pkan-15713	528	1587	654	630	630	1587	6.76054	100	41.0636	18	86	3	305	103.441	DIPTERA	Predicted cell growth/differentiation regulator contains RA domain	CYT		59.487	7.12			0	10.2	1.7	1.7	.	654	1	GF16765	1E-149	gi|194743790	529	618	606	50	62	Drosophila ananassae	Drosophila melanogaster - signal transduction - dsRNA transport - compound eye development - negative regulation of multicellular organism growth - adherens junction	0				Predicted cell growth/differentiation regulator, contains RA domain	7E-032	Extracellular structures	KOG1574
PkanSigP-28967	GIFK01003810	PkanSigP-28967	719	2160	6763	194	194	719	4.59505	100	27.4395	13	38	0	15	101.696	DIPTERA	procollagen-lysine2-oxoglutarate 5-dioxygenase - signalP detected	SIG	19-20	82.799	5.78	80.625	5.75	0	12.4	3.4	5.6	.	4477	1	procollagen-lysine,2-oxoglutarate 5-dioxygenase	0.0	gi|157117949	907	693	707	60	76	Aedes aegypti	procollagen lysyl hydroxylase - Drosophila melanogaster - procollagen-lysine 5-dioxygenase activity - oxidation-reduction process - L-ascorbic acid binding - iron ion binding - endoplasmic reticulum - perinuclear region of cytoplasm - extracellular space - growth of a germarium-derived egg chamber	0	GO:0008475	procollagen-lysine 5-dioxygenase activity	Catalysis of the reaction: procollagen L-lysine + 2-oxoglutarate + O2 = procollagen 5-hydroxy-L-lysine + succinate + CO2. [EC:1.14.11.4]	Lysyl hydroxylase	1E-104	Posttranslational modification, protein turnover, chaperones	KOG1971
Pkan-25934	GIFK01003880	Pkan-25934	611	1836	3227	383	383	1836	3.55258	100	22.3241	1	43	6	57	107.018	DIPTERA	Protein involved in dolichol pathway for N-glycosylation (mannosyltransferase family)	CYT		69.791	6.15			1	11.3	5.9	7.1	.	3205	1	glycosyltransferase	0.0	gi|157134407	681	681	689	50	69	Aedes aegypti	Drosophila melanogaster - protein glycosylation - endoplasmic reticulum - dolichol-linked oligosaccharide biosynthetic process - alpha-1,6-mannosyltransferase activity	0	GO:0000009	alpha-1,6-mannosyltransferase activity	Catalysis of the transfer of a mannose residue to an oligosaccharide, forming an alpha-(1->6) linkage. [GOC:mcc, PMID:2644248]	Protein involved in dolichol pathway for N-glycosylation (mannosyltransferase family)	1E-156	Cell wall/membrane/envelope biogenesis, Intracellular trafficking, secretion, and vesicular transport	KOG2516
Pkan-27009	GIFK01003948	Pkan-27009	344	1035	3898	741	741	1035	12.1926	100	71.6754	44	116	0	135	100.113	DIPTERA	Protein tyrosine kinase 9/actin monomer-binding protein	CYT		39.633	6.34			0	12.4	3.4	5.6	.	3874	1	GF16237	1E-133	gi|194745995	476	344	343	63	81	Drosophila ananassae	twinfilin - Drosophila melanogaster - protein tyrosine kinase activity - actin filament depolymerization - chaeta morphogenesis - actin binding - negative regulation of actin filament polymerization - regulation of lamellipodium assembly - mushroom body development - border follicle cell migration - neuromuscular synaptic transmission - cytoplasm - synaptic vesicle endocytosis	0	GO:0004713	protein tyrosine kinase activity	Catalysis of the reaction: ATP + a protein tyrosine = ADP + protein tyrosine phosphate. [EC:2.7.10]	Protein tyrosine kinase 9/actin monomer-binding protein	1E-118	Extracellular structures	KOG1747
Pkan-20120	GIFK01003962	Pkan-20120	1265	3798	1470	21528	21528	3798	96.5309	100	601.46	263	918	50	3008	106.112	DIPTERA	proteoglycan 4	CYT		141.023	8.44			1	15.8	4.5	5.1	.	1464	1	hypothetical protein AaeL_AAEL008705	1E-154	gi|157119589	548	1615	1535	33	45	Aedes aegypti	proximal to raf - Drosophila melanogaster - cellular_component - biological_process - molecular_function	1e-88	GO:0003674	molecular_function	Elemental activities, such as catalysis or binding, describing the actions of a gene product at the molecular level. A given gene product may exhibit one or more molecular functions. [GOC:go_curators]	Dihydrolipoamide succinyltransferase (2-oxoglutarate dehydrogenase, E2 subunit)	0.002	Energy production and conversion	KOG0559
Pkan-27376	GIFK01003963	Pkan-27376	1220	3663	4115	1554	1554	3663	7.2249	100	44.8296	14	85	5	514	105.67	DIPTERA	proteoglycan 4-like	CYT		135.788	9.18			0	12.4	3.4	5.6	.	4091	1	hypothetical protein AaeL_AAEL009595	3E-091	gi|157123687	338	1315	1213	27	43	Aedes aegypti	FYVE-type zinc finger-containing protein - Dictyostelium discoideum - metal ion binding - regulation of Rho protein signal transduction - regulation of Rho GTPase activity - Rho guanyl-nucleotide exchange factor activity	2e-09	GO:0003674	molecular_function	Elemental activities, such as catalysis or binding, describing the actions of a gene product at the molecular level. A given gene product may exhibit one or more molecular functions. [GOC:go_curators]	Helix loop helix transcription factor EB	0.002	Transcription	KOG1318
PkanSigP-12412	GIFK01003964	PkanSigP-12412	699	2100	5687	249	249	699	6.06652	100	35.5966	12	52	0	23	99.9277	DIPTERA	proteoglycan 4-like - signalP detected	SIG	18-19	76.415	4.65	74.304	4.65	0	10.2	1.7	1.7	.	307	1	GL15168	1E-117	gi|195169331	425	747	720	35	51	Drosophila persimilis	Drosophila melanogaster - carbohydrate binding - nervous system development	0	GO:0003674	molecular_function	Elemental activities, such as catalysis or binding, describing the actions of a gene product at the molecular level. A given gene product may exhibit one or more molecular functions. [GOC:go_curators]	Cyclic nucleotide-gated cation channel CNCG4	0.007	Inorganic ion transport and metabolism, Signal transduction mechanisms	KOG0499
Pkan-22054	GIFK01004004	Pkan-22054	3378	10137	1913	13263	13263	10137	22.2818	100	139.46	58	255	19	1338	106.59	DIPTERA	rabconnectin	CYT		374.34	5.78			0	10.9	.	.	.	1901	1	rabconnectin	0.0	gi|170045722	5216	3458	3407	75	85	Culex quinquefasciatus	Rabconnectin-3A - Drosophila melanogaster - open tracheal system development - regulation of Notch signaling pathway - vacuolar acidification	0	GO:0017137	Rab GTPase binding	Interacting selectively and non-covalently with Rab protein, any member of the Rab subfamily of the Ras superfamily of monomeric GTPases. [GOC:mah]	RAVE (regulator of V-ATPase assembly) complex subunit RAV1/DMX protein, WD repeat superfamily	0.0	General function prediction only	KOG1064
Pkan-18541	GIFK01004335	Pkan-18541	1075	3228	1121	2599	2599	3228	13.7117	100	84.6509	23	142	11	845	105.145	REFSEQ-INVERTEBRATE	SARM protein (with sterile alpha and armadillo motifs) - probable fragment	CYT		118.908	6.01			1	15.8	4.5	5.1	.	1119	1	sterile alpha and TIR motif-containing protein 1-like isoform X3	0.0	gi|498965108	1361	1153	1594	62	76	Ceratitis capitata	Ectoderm-expressed 4 - Drosophila melanogaster - signal transduction - neuronal cell body - regulation of neuron death - neuron projection	0				SARM protein (with sterile alpha and armadillo motifs)	0.0	Extracellular structures	KOG3678
Pkan-24851	GIFK01004346	Pkan-24851	927	2784	2746	1216	1216	2784	7.43844	100	45.4098	14	82	1	167	103.965	NR-LIGHT	SEC14 domain and spectrin repeat-containing protein 1-like	CYT		106.026	5.12			0	12.3	4.1	4.1	.	2725	1	AGAP007560-PA	0.0	gi|157019998	924	938	1064	53	69	Anopheles gambiae str. PEST	Uncharacterized protein - Gallus gallus - phosphatidylinositol-4,5-bisphosphate binding - phosphatidylinositol-5-phosphate binding - phosphatidylinositol-3-phosphate binding - calcium channel complex - phosphatidylinositol-3,4-bisphosphate binding - phosphatidylinositol-4-phosphate binding - phosphatidic acid binding - phosphatidylinositol-3,5-bisphosphate binding	2e-66	GO:0005546	phosphatidylinositol-4,5-bisphosphate binding	Interacting selectively and non-covalently with phosphatidylinositol-4,5-bisphosphate, a derivative of phosphatidylinositol in which the inositol ring is phosphorylated at the 4' and 5' positions. [GOC:bf, GOC:jl]	Beta-spectrin	0.056	Cytoskeleton	KOG0517
PkanSigP-22488	GIFK01004600	PkanSigP-22488	297	894	6232	91	91	297	5.21798	100	26.9125	14	37	0	17	87.8352	DIPTERA	somatomedin-B and thrombospondin type-1 domain-containing protein - signalP detected	SIG	24-25	33.544	8.46	31.001	8.42	0	10.9	.	.	.	1997	1	IP06836p	2E-095	gi|108383377	349	208	391	71	87	Drosophila melanogaster	Drosophila melanogaster - immune response - polysaccharide binding - scavenger receptor activity	2e-95	GO:0005044	scavenger receptor activity	Combining with any modified low-density lipoprotein (LDL) or other polyanionic ligand and delivering the ligand into the cell via endocytosis. Ligands include acetylated and oxidized LDL, Gram-positive and Gram-negative bacteria, apoptotic cells, beta-amyloid fibrils, and advanced glycation end products (AGEs). [GOC:bf, PMID:11790542, PMID:12379907, PMID:12621157, PMID:20981357]	Spondins, extracellular matrix proteins	9E-010	Extracellular structures	KOG3539
Pkan-17811	GIFK01004618	Pkan-17811	2338	7017	952	11227	11227	7017	27.2477	100	169.578	61	282	29	2257	105.988	DIPTERA	spectrin beta chain	CYT		270.412	5.31			1	15.8	4.5	5.1	.	951	1	spectrin beta chain	0.0	gi|170038033	3991	2340	2299	85	91	Culex quinquefasciatus	beta Spectrin - Drosophila melanogaster - spectrosome - fusome - calmodulin binding - actin filament binding - spectrin - axon guidance - actin binding - plasma membrane - plasma membrane organization - microtubule binding - cytoskeletal protein binding - spectrosome organization - fusome organization - neuromuscular synaptic transmission - apicolateral plasma membrane - structural constituent of…	0	GO:0005516	calmodulin binding	Interacting selectively and non-covalently with calmodulin, a calcium-binding protein with many roles, both in the calcium-bound and calcium-free states. [GOC:krc]	Beta-spectrin	0.0	Cytoskeleton	KOG0517
PkanSigP-27857	GIFK01004648	PkanSigP-27857	770	2313	6713	503	503	770	11.1249	100	66.9143	27	107	1	44	102.433	DIPTERA	Spondins extracellular matrix - probable fragment - signalP detected	SIG	21-22	85.715	5.63	83.535	5.69	0	12.4	3.4	5.6	.	4269	1	f-spondin	0.0	gi|157136214	1094	771	776	65	78	Aedes aegypti	fat-spondin - Drosophila melanogaster - extracellular region - serine-type endopeptidase inhibitor activity	0	GO:0004867	serine-type endopeptidase inhibitor activity	Stops, prevents or reduces the activity of serine-type endopeptidases, enzymes that catalyze the hydrolysis of nonterminal peptide bonds in a polypeptide chain; a serine residue (and a histidine residue) are at the active center of the enzyme. [GOC:ai]	Spondins, extracellular matrix proteins	1E-157	Extracellular structures	KOG3539
PkanSigP-30596	GIFK01004649	PkanSigP-30596	915	2748	6845	658	658	915	12.2468	100	72.0973	36	99	0	174	100.257	DIPTERA	Spondins extracellular matrix - probable fragment - signalP detected	SIG	21-22	102.447	5.73	100.303	5.73	2	17.6	3.4	3.2	.	4769	1	f-spondin	0.0	gi|157117142	1066	934	903	55	68	Aedes aegypti	Drosophila melanogaster - extracellular region - serine-type endopeptidase inhibitor activity	0	GO:0004867	serine-type endopeptidase inhibitor activity	Stops, prevents or reduces the activity of serine-type endopeptidases, enzymes that catalyze the hydrolysis of nonterminal peptide bonds in a polypeptide chain; a serine residue (and a histidine residue) are at the active center of the enzyme. [GOC:ai]	Spondins, extracellular matrix proteins	1E-136	Extracellular structures	KOG3539
PkanSigP-20111	GIFK01004741	PkanSigP-20111	281	846	6075	913	913	281	55.3327	100	296.591	145	365	1	84	91.2837	REFSEQ-INVERTEBRATE	Syndecan domain - probable fragment - signalP detected	SIG	26-27	31.422	4.51	28.229	4.46	1	15.8	4.5	5.1	.	1461	1	syndecan-like isoform X2	1E-061	gi|498967018	237	277	320	50	61	Ceratitis capitata	Syndecan - Drosophila melanogaster - plasma membrane - extracellular region - focal adhesion - transmembrane signaling receptor activity - cytoskeletal protein binding - axon guidance - detection of light stimulus involved in visual perception - motor neuron axon guidance - neuromuscular junction - positive regulation of synaptic growth at neuromuscular junction - synapse - energy homeostasis - r…	4e-36	GO:0004888	transmembrane signaling receptor activity	Combining with an extracellular or intracellular signal and transmitting the signal from one side of the membrane to the other to initiate a change in cell activity. [GOC:go_curators, Wikipedia:Transmembrane_receptor]	Nonsense-mediated mRNA decay 2 protein	2E-006	RNA processing and modification	KOG2051
Pkan-2500	GIFK01004742	Pkan-2500	541	1626	2805	214	214	1626	2.24136	100	13.3419	3	30	0	19	101.374	NR-LIGHT	Syntrophins (type beta)	CYT		59.275	6.32			0	12.3	4.1	4.1	.	2784	1	beta-1-syntrophin-like	0.0	gi|498930044	820	608	638	69	79	Ceratitis capitata	Syntrophin-like 1 - Drosophila melanogaster - structural constituent of muscle - syntrophin complex - cytoskeletal protein binding - regulation of synaptic growth at neuromuscular junction	0	GO:0008307	structural constituent of muscle	The action of a molecule that contributes to the structural integrity of a muscle fiber. [GOC:mah]	Syntrophins (type beta)	0.0	Extracellular structures	KOG3551
Pkan-4696	GIFK01004743	Pkan-4696	511	1536	5015	310	310	1536	3.43707	100	20.7754	7	39	0	36	102.939	DIPTERA	Syntrophins (type beta)	CYT		56.786	8.48			2	17.6	3.4	3.2	.	4981	1	gamma-1-syntrophin-like	0.0	gi|499006826	932	518	514	90	94	Ceratitis capitata	Syntrophin-like 2 - Drosophila melanogaster - structural constituent of muscle - syntrophin complex - cytoskeletal protein binding - eye development - rhabdomere development - regulation of synaptic growth at neuromuscular junction	0	GO:0008307	structural constituent of muscle	The action of a molecule that contributes to the structural integrity of a muscle fiber. [GOC:mah]	Syntrophins (type gamma)	0.0	Extracellular structures	KOG3549
Pkan-10689	GIFK01004755	Pkan-10689	123	372	87	537	537	372	24.5838	100	133.116	94	166	3	49	92.2142	DIPTERA	Tax interaction protein TIP1	CYT		13.629	8.42			0	10.2	1.7	1.7	.	88	1	hypothetical protein AaeL_AAEL004858	2E-064	gi|157107691	244	123	123	94	99	Aedes aegypti	Drosophila melanogaster - regulation of Wnt signaling pathway	2e-64				Tax interaction protein TIP1	2E-058	Cell wall/membrane/envelope biogenesis	KOG3553
PkanSigP-19076	GIFK01005096	PkanSigP-19076	903	2712	6014	437	437	903	8.2416	100	48.0354	19	86	1	45	99.2586	REFSEQ-INVERTEBRATE	Tumor necrosis factor-alpha-converting enzyme (TACE/ADAM17) - signalP detected	SIG	22-23	100.78	7.81	98.557	7.71	1	15.8	4.5	5.1	.	1241	1	kuzbanian	0.0	gi|157130891	1189	692	1007	82	87	Aedes aegypti	kuzbanian - Drosophila melanogaster - metalloendopeptidase activity - Notch receptor processing - Notch signaling pathway - regulation of axon extension - central nervous system development - zinc ion binding - membrane protein ectodomain proteolysis - border follicle cell migration - phagocytosis - glial cell migration - heart morphogenesis - cardiocyte differentiation - pericardial nephrocyte d…	0	GO:0004222	metalloendopeptidase activity	Catalysis of the hydrolysis of internal, alpha-peptide bonds in a polypeptide chain by a mechanism in which water acts as a nucleophile, one or two metal ions hold the water molecule in place, and charged amino acid side chains are ligands for the metal ions. [GOC:mah, http://merops.sanger.ac.uk/about/glossary.htm#CATTYPE, http://merops.sanger.ac.uk/about/glossary.htm#ENDOPEPTIDASE]	Tumor necrosis factor-alpha-converting enzyme (TACE/ADAM17) and related metalloproteases	0.0	Extracellular structures	KOG3658
Pkan-23080	GIFK01005239	Pkan-23080	352	1059	2130	6825	6825	1059	109.755	100	664.089	377	975	12	4389	103.043	DIPTERA	UDP-glucose 4-epimerase/UDP-sulfoquinovose synthase	CYT		38.418	6.32			0	10.9	.	.	.	2116	1	putative udp-glucose 4-epimerase/udp-sulfoquinovose synthase	1E-156	gi|520833062	552	350	352	73	85	Psorophora albipes	UDP-galactose 4'-epimerase - Drosophila melanogaster - UDP-glucose 4-epimerase activity - galactose metabolic process - cellular metabolic process - coenzyme binding - UDP-N-acetylglucosamine 4-epimerase activity	0	GO:0003978	UDP-glucose 4-epimerase activity	Catalysis of the reaction: UDP-glucose = UDP-galactose. [EC:5.1.3.2]	UDP-glucose 4-epimerase/UDP-sulfoquinovose synthase	1E-139	Cell wall/membrane/envelope biogenesis	KOG1371
Pkan-26871	GIFK01005240	Pkan-26871	350	1053	3793	784	784	1053	12.6796	100	77.8253	24	122	2	71	104.528	DIPTERA	UDP-glucose 4-epimerase/UDP-sulfoquinovose synthase	CYT		39.453	5.73			1	11.3	5.9	7.1	.	3769	1	UDP-glucose 4-epimerase	1E-159	gi|157114890	561	350	358	76	87	Aedes aegypti	UDP-galactose-4-epimerase - Danio rerio - cellular metabolic process - UDP-glucose 4-epimerase activity - isomerase activity - cellular_component - coenzyme binding - carbohydrate metabolic process - racemase and epimerase activity, acting on carbohydrates and derivatives - catalytic activity - galactose metabolic process	0	GO:0003978	UDP-glucose 4-epimerase activity	Catalysis of the reaction: UDP-glucose = UDP-galactose. [EC:5.1.3.2]	UDP-glucose 4-epimerase/UDP-sulfoquinovose synthase	1E-128	Cell wall/membrane/envelope biogenesis	KOG1371
Pkan-9733	GIFK01005243	Pkan-9733	484	1455	5532	521	521	1455	6.09807	100	36.477	12	70	1	153	101.869	DIPTERA	UDP-N-acetylglucosamine pyrophosphorylase	CYT		54.739	5.88			0	12.7	1	2.3	.	5495	1	GF23678	0.0	gi|194766079	672	484	519	65	81	Drosophila ananassae	mummy - Drosophila melanogaster - UDP-N-acetylglucosamine diphosphorylase activity - central nervous system development - open tracheal system development - regulation of tube size, open tracheal system - cellular_component - cuticle chitin biosynthetic process - chitin-based embryonic cuticle biosynthetic process - extracellular matrix organization - embryonic epithelial tube formation - dorsal …	0	GO:0003977	UDP-N-acetylglucosamine diphosphorylase activity	Catalysis of the reaction: N-acetyl-alpha-D-glucosamine 1-phosphate + UTP = diphosphate + UDP-N-acetyl-alpha-D-glucosamine. [EC:2.7.7.23, RHEA:13512]	UDP-N-acetylglucosamine pyrophosphorylase	1E-152	Cell wall/membrane/envelope biogenesis	KOG2388
Pkan-4788	GIFK01005731	Pkan-4788	995	2988	5020	10408	10408	2988	59.3204	100	365.962	131	602	46	2846	105.063	NR-LIGHT	Vitronectin receptor alpha subunit - probable fragment	CYT		110.695	5.56			2	17.6	3.4	3.2	.	4986	1	integrin alpha-PS1	0.0	gi|170033776	1146	1021	1099	57	73	Culex quinquefasciatus	multiple edematous wings - Drosophila melanogaster - cell adhesion - cell adhesion molecule binding - receptor activity - imaginal disc-derived wing morphogenesis - integrin complex - ectodermal digestive tract morphogenesis - cell migration - cell differentiation - midgut development - single organismal cell-cell adhesion - heterophilic cell-cell adhesion - cell-matrix adhesion - epithelial cell…	0	GO:0050839	cell adhesion molecule binding	Interacting selectively and non-covalently with a cell adhesion molecule. [GOC:ai]	Vitronectin receptor, alpha subunit	0.0	Extracellular structures	KOG3637
PkanSigP-25232	GIFK01005732	PkanSigP-25232	1383	4152	6423	815	815	1383	10.0358	100	59.444	18	117	1	136	100.872	DIPTERA	Vitronectin receptor alpha subunit - signalP detected	SIG	31-32	153.085	6.02	149.364	5.95	0	12.3	4.1	4.1	.	2885	1	AGAP000032-PA	0.0	gi|333467393	1325	1545	1540	47	61	Anopheles gambiae str. PEST	inflated - Drosophila melanogaster - receptor activity - cell adhesion - cell adhesion molecule binding - imaginal disc-derived wing morphogenesis - integrin complex - cell migration - single organismal cell-cell adhesion - midgut development - cell-matrix adhesion - heterophilic cell-cell adhesion - myofibril assembly - sarcolemma - muscle attachment - maintenance of protein location - epithelia…	0	GO:0004872	receptor activity	Combining with an extracellular or intracellular messenger to initiate a change in cell activity. [GOC:ceb, ISBN:0198506732]	Vitronectin receptor, alpha subunit	0.0	Extracellular structures	KOG3637
PkanSigP-25311	GIFK01005733	PkanSigP-25311	1099	3300	6433	2803	2803	1099	43.4353	100	262.62	140	404	2	894	102.968	DIPTERA	Vitronectin receptor alpha subunit - signalP detected	SIG	19-20	123.261	4.99	121.237	4.99	0	12.3	4.1	4.1	.	2922	1	integrin alpha-ps	0.0	gi|157128120	735	1130	1115	39	56	Aedes aegypti	scab - Drosophila melanogaster - dorsal trunk growth, open tracheal system - pericardium morphogenesis - cell adhesion - salivary gland development - protein heterodimerization activity - integrin complex - integrin binding - plasma membrane - dorsal closure - cell adhesion molecule binding - receptor activity - cell migration - midgut development - focal adhesion - heterophilic cell-cell adhesio…	0	GO:0046982	protein heterodimerization activity	Interacting selectively and non-covalently with a nonidentical protein to form a heterodimer. [GOC:ai]	Vitronectin receptor, alpha subunit	1E-139	Extracellular structures	KOG3637
PkanSigP-3576	GIFK01005734	PkanSigP-3576	273	821	6873	2356	2356	821	48.8708	100	289.403	104	417	13	1029	100.849	DIPTERA	Vitronectin receptor alpha subunit - signalP detected	SIG	29-30	30.194	5.39	27.02	5.01	0	12.7	1	2.3	.	5592	1	integrin alpha-PS1-like	1E-100	gi|498938900	364	270	1173	64	76	Ceratitis capitata	multiple edematous wings - Drosophila melanogaster - cell adhesion - cell adhesion molecule binding - receptor activity - imaginal disc-derived wing morphogenesis - integrin complex - ectodermal digestive tract morphogenesis - cell migration - cell differentiation - midgut development - single organismal cell-cell adhesion - heterophilic cell-cell adhesion - cell-matrix adhesion - epithelial cell…	4e-87	GO:0050839	cell adhesion molecule binding	Interacting selectively and non-covalently with a cell adhesion molecule. [GOC:ai]	Vitronectin receptor, alpha subunit	1E-052	Extracellular structures	KOG3637
PkanSigP-30198	GIFK01005748	PkanSigP-30198	682	2049	6821	214	214	682	5.34376	100	29.6158	10	64	0	18	94.3832	DIPTERA	von Willebrand factor - signalP detected	SIG	24-25	76.628	8.79	73.933	8.77	2	17.6	3.4	3.2	.	4642	1	BMP-binding endothelial regulator protein-like	0.0	gi|498947554	770	723	878	50	65	Ceratitis capitata	crossveinless 2 - Drosophila melanogaster - imaginal disc-derived wing vein specification - imaginal disc-derived wing morphogenesis - regulation of BMP signaling pathway - BMP binding - cell surface - BMP receptor binding - heparan sulfate proteoglycan binding	0	GO:0036122	BMP binding	Interacting selectively and non-covalently with a member of the bone morphogenetic protein (BMP) family. [GOC:BHF, PMID:9660951, PR:000000034]	von Willebrand factor and related coagulation proteins	9E-008	Extracellular structures, Defense mechanisms	KOG1216
Pkan-25873	GIFK01001930	Pkan-25873	171	516	3196	95	95	516	3.13539	100	18.1376	7	33	0	45	98.5158	NR-LIGHT	GPI-GlcNAc transferase complex - Membrane anchor detected	ANC		20.104	9.67			1	11.3	5.9	7.1	.	3174	1	AGAP003404-PA	4E-019	gi|157018288	94.7	165	178	34	58	Anopheles gambiae str. PEST	Uncharacterized protein - Gallus gallus - glycosylphosphatidylinositol-N- acetylglucosaminyltransferase (GPI-GnT) complex - nucleolus - mitochondrion - metabolic process - phosphatidylinositol N-acetylglucosaminyltransferase activity	4e-12	GO:0017176	phosphatidylinositol N-acetylglucosaminyltransferase activity	Catalysis of the reaction: UDP-N-acetyl-D-glucosamine + phosphatidylinositol = UDP + N-acetyl-D-glucosaminylphosphatidylinositol. [EC:2.4.1.198]	GPI-GlcNAc transferase complex, PIG-H component, involved in glycosylphosphatidylinositol anchor biosynthesis	7E-011	Cell wall/membrane/envelope biogenesis, Posttranslational modification, protein turnover, chaperones	KOG4551
PkanSigP-15238	GIFK01002037	PkanSigP-15238	150	453	5789	12	12	150	1.36241	100	6.31333	4	8	0	0	78.9167	DIPTERA	heparan sulfate sulfotransferase - Membrane anchor detected	ANC		17.086	9.14	13.647	9.26	0	12.7	1	2.3	.	5797	1	heparan sulfate sulfotransferase	1E-045	gi|157124145	182	155	367	60	72	Aedes aegypti	Heparan sulfate 3-O sulfotransferase-B - Drosophila melanogaster - [heparan sulfate]-glucosamine 3-sulfotransferase 1 activity - compound eye morphogenesis - imaginal disc-derived wing morphogenesis - imaginal disc-derived leg joint morphogenesis - chaeta morphogenesis - negative regulation of neurogenesis - endosome organization - wing disc dorsal/ventral pattern formation - Notch signaling path…	9e-32	GO:0016740	transferase activity	Catalysis of the transfer of a group, e.g. a methyl group, glycosyl group, acyl group, phosphorus-containing, or other groups, from one compound (generally regarded as the donor) to another compound (generally regarded as the acceptor). Transferase is the systematic name for any enzyme of EC class 2. [ISBN:0198506732]	Heparan sulfate D-glucosaminyl 3-O-sulfotransferase	8E-026	Posttranslational modification, protein turnover, chaperones	KOG3704
Immunity		Immunity
PkanSigP-24751	GIFK01000435	PkanSigP-24751	1818	5457	6389	1281	1281	1818	11.9998	100	73.6216	20	116	6	651	104.484	DIPTERA	Alpha-macroglobulin - probable fragment - signalP detected	SIG	29-30	207.576	6.19	204.763	6.12	0	12.3	4.1	4.1	.	2686	1	GH10161	0.0	gi|195035547	2472	1709	1779	68	83	Drosophila grimshawi	Macroglobulin complement-related - Drosophila melanogaster - endopeptidase inhibitor activity - antibacterial humoral response - phagocytosis, recognition - extracellular space - defense response to fungus - protein binding - lateral inhibition	0	GO:0004866	endopeptidase inhibitor activity	Stops, prevents or reduces the activity of an endopeptidase, any enzyme that hydrolyzes nonterminal peptide bonds in polypeptides. [GOC:jl]	Alpha-macroglobulin	0.0	Posttranslational modification, protein turnover, chaperones	KOG1366
Pkan-15752	GIFK01000593	Pkan-15752	235	708	659	6681	6681	708	160.704	100	906.4	564	1258	21	773	96.054	DIPTERA	Bax-mediated apoptosis inhibitor TEGT/BI-1	CYT		25.866	9.67			0	10.2	1.7	1.7	.	658	1	putative bax inhibitor	1E-080	gi|520833492	300	234	240	62	78	Psorophora albipes	Bax Inhibitor-1 - Drosophila melanogaster - negative regulation of apoptotic process - molecular_function - negative regulation of cell death - integral component of membrane - protein complex - negative regulation of endoplasmic reticulum unfolded protein response - negative regulation of endoribonuclease activity - salivary gland cell autophagic cell death - cellular response to starvation - ne…	2e-65	GO:0003674	molecular_function	Elemental activities, such as catalysis or binding, describing the actions of a gene product at the molecular level. A given gene product may exhibit one or more molecular functions. [GOC:go_curators]	Bax-mediated apoptosis inhibitor TEGT/BI-1	5E-061	Defense mechanisms	KOG1629
Pkan-8547	GIFK01000959	Pkan-8547	264	795	5382	125	125	795	2.67769	100	16.4478	7	29	0	15	104.608	DIPTERA	Complement component 1	CYT		29.985	4.92			0	12.7	1	2.3	.	5346	1	complement component	9E-095	gi|157128342	347	274	271	63	79	Aedes aegypti	Drosophila melanogaster - mitochondrion - mitochondrial matrix - neuromuscular synaptic transmission - regulation of calcium-mediated signaling	6e-87	GO:0003714	transcription corepressor activity	Interacting selectively and non-covalently with a repressing transcription factor and also with the basal transcription machinery in order to stop, prevent, or reduce the frequency, rate or extent of transcription. Cofactors generally do not bind the template nucleic acid, but rather mediate protein-protein interactions between repressive transcription factors and the basal transcription machiner…	Complement component 1, Q subcomponent binding protein/mRNA splicing factor SF2, subunit P32	1E-073	Defense mechanisms	KOG4024
PkanSigP-30314	GIFK01001167	PkanSigP-30314	154	464	6828	121	121	464	4.44104	100	26.7177	3	40	3	7	102.479	DIPTERA	C-type lectin - signalP detected	SIG	24-25	18.145	7.59	15.383	7.9	2	17.6	3.4	3.2	.	4671	1	hypothetical protein	2E-022	gi|427188402	105	152	159	37	51	Lutzomyia ayacuchensis	si:ch211-125e6.14 - Danio rerio - carbohydrate binding	2e-14	GO:0030246	carbohydrate binding	Interacting selectively and non-covalently with any carbohydrate, which includes monosaccharides, oligosaccharides and polysaccharides as well as substances derived from monosaccharides by reduction of the carbonyl group (alditols), by oxidation of one or more hydroxy groups to afford the corresponding aldehydes, ketones, or carboxylic acids, or by replacement of one or more hydroxy group(s) by a…	Uncharacterized conserved protein	0.38	General function prediction only	KOG2333
Pkan-30564	GIFK01001412	Pkan-30564	204	615	4785	309	309	615	8.5566	100	52.0911	11	89	0	95	103.676	REFSEQ-INVERTEBRATE	Dual specificity phosphatase	CYT		23.469	9.06			2	17.6	3.4	3.2	.	4754	1	phosphatidylglycerophosphatase and protein-tyrosine phosphatase 1-like	6E-073	gi|498950959	274	195	199	67	78	Ceratitis capitata	PTEN-like phosphatase - Drosophila melanogaster - protein tyrosine/serine/threonine phosphatase activity - protein dephosphorylation - protein tyrosine phosphatase activity - ATP catabolic process - neurogenesis - phosphatidylinositol-4,5-bisphosphate 5-phosphatase activity - inositol phosphate dephosphorylation	3e-72	GO:0008138	protein tyrosine/serine/threonine phosphatase activity	Catalysis of the reactions: protein serine + H2O = protein serine + phosphate; protein threonine phosphate + H2O = protein threonine + phosphate; and protein tyrosine phosphate + H2O = protein tyrosine + phosphate. [GOC:mah]	Dual specificity phosphatase	5E-063	Defense mechanisms	KOG1719
Pkan-30565	GIFK01001413	Pkan-30565	212	639	4786	368	368	639	9.80764	100	53.0516	14	89	0	96	92.1196	REFSEQ-INVERTEBRATE	Dual specificity phosphatase	CYT		24.291	9.21			2	17.6	3.4	3.2	.	4755	1	phosphatidylglycerophosphatase and protein-tyrosine phosphatase 1-like	2E-072	gi|498950959	272	193	199	67	78	Ceratitis capitata	PTEN-like phosphatase - Drosophila melanogaster - protein tyrosine/serine/threonine phosphatase activity - protein dephosphorylation - protein tyrosine phosphatase activity - ATP catabolic process - neurogenesis - phosphatidylinositol-4,5-bisphosphate 5-phosphatase activity - inositol phosphate dephosphorylation	6e-71	GO:0008138	protein tyrosine/serine/threonine phosphatase activity	Catalysis of the reactions: protein serine + H2O = protein serine + phosphate; protein threonine phosphate + H2O = protein threonine + phosphate; and protein tyrosine phosphate + H2O = protein tyrosine + phosphate. [GOC:mah]	Dual specificity phosphatase	9E-062	Defense mechanisms	KOG1719
Pkan-15802	GIFK01002483	Pkan-15802	340	1023	665	433	433	1023	7.20825	100	43.6901	18	76	1	82	103.222	DIPTERA	immunoglobulin-binding protein 1	CYT		39.137	4.74			0	10.2	1.7	1.7	.	664	1	immunoglobulin-binding protein 1	3E-096	gi|170031595	352	347	347	51	71	Culex quinquefasciatus	Two A-associated protein of 42kDa - Drosophila melanogaster - regulation of signal transduction - neurogenesis	1e-63	GO:0005515	protein binding	Interacting selectively and non-covalently with any protein or protein complex (a complex of two or more proteins that may include other nonprotein molecules). [GOC:go_curators]	Protein phosphatase 2A-associated protein	1E-045	Signal transduction mechanisms	KOG2830
Pkan-12226	GIFK01002518	Pkan-12226	463	1392	278	1085	1085	1392	13.2742	100	78.2335	46	115	1	184	100.37	REFSEQ-INVERTEBRATE	interferon regulatory factor 2-binding protein-like isoform X1	CYT		48.764	8.74			0	10.2	1.7	1.7	.	277	1	AGAP012958-PA	1E-163	gi|333468119	577	573	551	58	63	Anopheles gambiae str. PEST	interferon regulatory factor 2 binding protein 2b - Danio rerio - transcription, DNA-templated - metal ion binding - regulation of transcription, DNA-templated - nucleus	4e-61	GO:0046872	metal ion binding	Interacting selectively and non-covalently with any metal ion. [GOC:ai]	Predicted E3 ubiquitin ligase	5E-041	Posttranslational modification, protein turnover, chaperones	KOG3579
Pkan-26221	GIFK01002519	Pkan-26221	423	1272	3391	2700	2700	1272	36.1488	100	216.036	126	329	3	672	101.777	DIPTERA	interferon-related developmental regulator 2-like	CYT		46.815	5.93			1	11.3	5.9	7.1	.	3369	1	interferon-related protein PC4-like protein	1E-145	gi|289739863	516	426	425	61	78	Glossina morsitans morsitans	Drosophila melanogaster - positive regulation of JAK-STAT cascade	0				Interferon-related protein PC4 like	3E-067	Cytoskeleton	KOG2842
Pkan-25556	GIFK01002594	Pkan-25556	407	1224	3047	539	539	1224	7.49938	100	46.5899	9	95	1	279	105.8	DIPTERA	Lanthionine synthetase C-like protein 1	CYT		45.248	6.53			0	12.3	4.1	4.1	.	3026	1	GE15905	1E-133	gi|195479514	477	420	419	59	70	Drosophila yakuba	Drosophila melanogaster - G-protein coupled receptor activity - G-protein coupled receptor signaling pathway - cellular_component	0	GO:0004930	G-protein coupled receptor activity	Combining with an extracellular signal and transmitting the signal across the membrane by activating an associated G-protein; promotes the exchange of GDP for GTP on the alpha subunit of a heterotrimeric G-protein complex. [GOC:bf, http://www.iuphar-db.org, Wikipedia:GPCR]	Lanthionine synthetase C-like protein 1	1E-112	Defense mechanisms	KOG2787
Pkan-26269	GIFK01002639	Pkan-26269	120	363	3421	429	429	363	20.1265	100	107.036	78	132	0	37	90.5688	DIPTERA	Lipopolysaccharide-induced tumor necrosis factor-alpha factor homolog	CYT		12.752	7.3			1	11.3	5.9	7.1	.	3398	1	AGAP004928-PA	4E-058	gi|30176245	223	121	126	81	88	Anopheles gambiae str. PEST	Drosophila melanogaster - molecular_function - biological_process - cellular_component	3e-52	GO:0003674	molecular_function	Elemental activities, such as catalysis or binding, describing the actions of a gene product at the molecular level. A given gene product may exhibit one or more molecular functions. [GOC:go_curators]	Phosphoinositide 3-kinase	0.018	Signal transduction mechanisms	KOG0905
PkanSigP-23223	GIFK01002700	PkanSigP-23223	120	360	6275	54	54	360	2.55452	100	14.3583	6	23	0	14	95.7222	DIPTERA	Major epididymal secretory protein HE1 - signalP detected	SIG	21-22	13.081	8.56	10.713	8.3	0	10.9	.	.	.	2164	1	Niemann-Pick Type C-2, putative	2E-029	gi|157131367	128	114	160	56	70	Aedes aegypti	Niemann-Pick type C-2b - Drosophila melanogaster - sterol transport - sterol binding - ecdysteroid biosynthetic process - multicellular organism reproduction - extracellular space	2e-20	GO:0032934	sterol binding	Interacting selectively and non-covalently with a sterol, any steroid containing a hydroxy group in the 3 position, closely related to cholestan-3-ol. [CHEBI:15889, GOC:mah]	Major epididymal secretory protein HE1	5E-014	Function unknown	KOG4063
Pkan-20600	GIFK01002750	Pkan-20600	164	495	1565	739	739	495	25.4248	100	141.337	94	205	0	63	94.6712	DIPTERA	Members of chemokine-like factor super family	CYT		18.318	8.34			0	10.9	.	.	.	1559	1	conserved hypothetical protein	2E-065	gi|170029361	248	161	177	72	83	Culex quinquefasciatus	Protein F28H1.4, isoform b - Caenorhabditis elegans - membrane - integral component of membrane	3e-21	GO:0003674	molecular_function	Elemental activities, such as catalysis or binding, describing the actions of a gene product at the molecular level. A given gene product may exhibit one or more molecular functions. [GOC:go_curators]	Members of chemokine-like factor super family and related proteins	8E-015	Defense mechanisms	KOG4788
Pkan-28038	GIFK01002755	Pkan-28038	822	2469	4364	4705	4705	2469	32.4531	100	198.877	33	440	136	2287	104.367	KOG	Membrane glycoprotein LIG-1 - probable fragment	CYT		91.05	6.48			0	12.4	3.4	5.6	.	4339	1	leucine-rich transmembrane protein	0.0	gi|157109638	661	756	743	44	64	Aedes aegypti	Leucine-rich repeats and immunoglobulin-like domains protein 3 - Homo sapiens - extracellular space - plasma membrane - multicellular organismal development - integral component of membrane - cytoplasmic vesicle membrane	0				Membrane glycoprotein LIG-1	0.0	Signal transduction mechanisms	KOG4194
PkanSigP-9113	GIFK01002756	PkanSigP-9113	532	1599	7086	1888	1888	532	60.4377	100	337.513	198	449	3	289	95.1043	DIPTERA	Membrane glycoprotein LIG-1 - probable fragment - signalP detected	SIG	26-27	58.611	6.74	55.792	6.78	0	12.7	1	2.3	.	5415	1	leucine-rich repeat-containing protein 4B	0.0	gi|170043786	703	536	716	65	80	Culex quinquefasciatus	tartan - Drosophila melanogaster - plasma membrane - cell adhesion - open tracheal system development - cell migration - branch fusion, open tracheal system - motor neuron axon guidance - larval salivary gland morphogenesis - imaginal disc-derived wing morphogenesis	0	GO:0003674	molecular_function	Elemental activities, such as catalysis or binding, describing the actions of a gene product at the molecular level. A given gene product may exhibit one or more molecular functions. [GOC:go_curators]	Membrane glycoprotein LIG-1	3E-055	Signal transduction mechanisms	KOG4194
PkanSigP-28037	GIFK01002757	PkanSigP-28037	186	561	6731	441	441	186	40.3779	100	181.339	119	248	0	37	76.483	KOG	Membrane glycoprotein LIG-1 - probable fragment - signalP detected	SIG	19-20	20.772	8.95	18.957	8.81	0	12.7	1	2.3	.	6021	1	AGAP009688-PA	9E-045	gi|157013945	180	162	785	48	74	Anopheles gambiae str. PEST	leucine-rich repeats and immunoglobulin-like domains 3 - Mus musculus - extracellular space - plasma membrane - multicellular organismal development - membrane - integral component of membrane - cytoplasmic vesicle - otolith morphogenesis	2e-39				Membrane glycoprotein LIG-1	8E-051	Signal transduction mechanisms	KOG4194
Pkan-8254	GIFK01003087	Pkan-8254	464	1392	5349	280	280	1392	3.4256	100	21.1609	3	40	2	31	105.2	REFSEQ-INVERTEBRATE	myrosinase precursor	CYT		53.44	4.94			0	12.7	1	2.3	.	5313	1	conserved hypothetical protein	2E-098	gi|170058871	360	464	440	41	59	Culex quinquefasciatus	Ccz1 ortholog - Drosophila melanogaster - guanyl-nucleotide exchange factor activity - Mon1-Ccz1 complex - autophagy - endosome to lysosome transport via multivesicular body sorting pathway - cytosol	2e-80	GO:0005085	guanyl-nucleotide exchange factor activity	Stimulates the exchange of guanyl nucleotides associated with a GTPase. Under normal cellular physiological conditions, the concentration of GTP is higher than that of GDP, favoring the replacement of GDP by GTP in association with the GTPase. [GOC:kd, GOC:mah]	Putative myrosinase precursor	3E-057	Defense mechanisms	KOG2622
Pkan-10744	GIFK01003221	Pkan-10744	392	1179	94	293	293	1179	4.23225	100	23.9907	4	67	0	45	96.5358	DIPTERA	nuclear factor of activated T-cells 5 - probable fragment	CYT		40.319	9.3			0	10.2	1.7	1.7	.	95	1	homeobox protein abdominal-A	1E-070	gi|170032006	268	478	463	40	53	Culex quinquefasciatus	Mucin family member that functions as an osmosensor in the HOG pathway - Saccharomyces cerevisiae S288c - plasma membrane - membrane - integral component of membrane - site of polarized growth - osmosensory signaling pathway via Sho1 osmosensor - cellular bud site selection - osmosensor activity - fungal-type cell wall organization - (1->3)-beta-D-glucan biosynthetic process - hyperosmotic respon…	2e-08	GO:0005034	osmosensor activity	Sensing extracellular osmolarity to initiate a change in cell activity, and spanning the membrane of the cell. [GOC:dph, GOC:tb]	Wiskott Aldrich syndrome proteins	0.010	Cytoskeleton	KOG1830
Pkan-14004	GIFK01003222	Pkan-14004	890	2673	452	3498	3498	2673	22.2863	100	136.727	46	231	20	378	104.484	REFSEQ-INVERTEBRATE	nuclear factor of activated T-cells 5 - probable fragment	CYT		95.454	5.23			0	10.2	1.7	1.7	.	453	1	GA10815	1E-154	gi|198149408	548	1003	1443	37	51	Drosophila pseudoobscura pseudoobscura	NFAT homolog - Drosophila melanogaster - nucleus - sequence-specific DNA binding transcription factor activity - transcription, DNA-templated - negative regulation of Ras protein signal transduction - regulation of transcription, DNA-templated - response to salt stress - regulation of response to DNA damage stimulus - negative regulation of synaptic vesicle exocytosis - imaginal disc-derived wing…	0	GO:0003700	sequence-specific DNA binding transcription factor activity	Interacting selectively and non-covalently with a specific DNA sequence in order to modulate transcription. The transcription factor may or may not also interact selectively with a protein or macromolecular complex. [GOC:curators, GOC:txnOH]	Predicted DNA-binding protein	0.003	Transcription	KOG2588
Pkan-23935	GIFK01003378	Pkan-23935	165	498	2410	93	93	498	3.18032	100	18.755	6	40	0	53	100.43	REFSEQ-INVERTEBRATE	peptidoglycan recognition protein 1 isoform X3 - probable fragment	CYT		19.384	9.3			0	12.3	4.1	4.1	.	2394	1	peptidoglycan-recognition protein LF-like	4E-023	gi|498964740	107	157	318	34	53	Ceratitis capitata	PGRP-SB1 - Drosophila melanogaster - immune response - peptidoglycan binding - extracellular region - integral component of plasma membrane - defense response - peptidoglycan catabolic process - N-acetylmuramoyl-L-alanine amidase activity - zinc ion binding - microtubule associated complex	9e-18	GO:0042834	peptidoglycan binding	Interacting selectively and non-covalently, in a non-covalent manner, with peptidoglycan, any of a class of glycoconjugates found in bacterial cell walls. [GOC:go_curators, PMID:14698226]	Cytochrome c oxidase assembly protein PET191	0.61	Posttranslational modification, protein turnover, chaperones	KOG4114
Pkan-25269	GIFK01003379	Pkan-25269	168	507	2925	858	858	507	28.8202	100	166.933	77	228	0	302	98.6422	DIPTERA	peptidoglycan recognition protein LC	CYT		19.057	6.22			0	12.3	4.1	4.1	.	2904	1	putative peptidoglycan recognition protein LC	2E-095	gi|296937140	348	167	168	98	99	Phlebotomus perniciosus	Peptidoglycan recognition protein LF - Drosophila melanogaster - peptidoglycan binding - integral component of plasma membrane - defense response - antibacterial humoral response - peptidoglycan catabolic process - zinc ion binding - N-acetylmuramoyl-L-alanine amidase activity - external side of cell outer membrane - negative regulation of JNK cascade - peptidoglycan recognition protein signaling…	4e-49	GO:0042834	peptidoglycan binding	Interacting selectively and non-covalently, in a non-covalent manner, with peptidoglycan, any of a class of glycoconjugates found in bacterial cell walls. [GOC:go_curators, PMID:14698226]	Alpha-D-galactosidase (melibiase)	0.54	Carbohydrate transport and metabolism	KOG2366
Pkan-23757	GIFK01003554	Pkan-23757	141	426	2360	226	226	426	9.03476	100	50.6878	21	82	0	21	95.5442	DIPTERA	Possible membrane-associated motif in LPS-induced tumor necrosis factor alpha factor	CYT		15.661	7.16			0	12.3	4.1	4.1	.	2344	1	membrane-associated LPS-inducible TNF alpha factor protein-like protein	4E-065	gi|157361545	246	141	137	78	84	Phlebotomus papatasi	Drosophila melanogaster - cellular_component - molecular_function - cold acclimation	3e-28	GO:0003674	molecular_function	Elemental activities, such as catalysis or binding, describing the actions of a gene product at the molecular level. A given gene product may exhibit one or more molecular functions. [GOC:go_curators]	Vesicle coat complex COPII, subunit SEC24/subunit SFB2	4E-004	Intracellular trafficking, secretion, and vesicular transport	KOG1985
Pkan-27310	GIFK01003555	Pkan-27310	81	246	4072	224	224	246	15.5071	100	84.0732	22	120	0	23	92.3304	DIPTERA	Possible membrane-associated motif in LPS-induced tumor necrosis factor alpha factor	BL/SIG		8.794	8.6			0	12.4	3.4	5.6	.	4048	1	hypothetical protein AaeL_AAEL007344	4E-032	gi|157115780	137	81	136	65	86	Aedes aegypti	Drosophila melanogaster - cellular_component - molecular_function - cold acclimation	3e-25	GO:0003674	molecular_function	Elemental activities, such as catalysis or binding, describing the actions of a gene product at the molecular level. A given gene product may exhibit one or more molecular functions. [GOC:go_curators]	NMDA selective glutamate-gated ion channel receptor subunit GRIN1	1.0	Inorganic ion transport and metabolism, Amino acid transport and metabolism, Signal transduction mechanisms	KOG4440
Pkan-12219	GIFK01003719	Pkan-12219	802	2409	277	324	324	2409	2.29048	100	14.2242	4	30	4	43	105.759	DIPTERA	Predicted transmembrane protein of the immunoglobulin family of cell adhesion molecules - probable fragment	CYT		88.114	8.76			0	10.2	1.7	1.7	.	276	1	AGAP004230-PA	0.0	gi|333468696	855	748	897	56	73	Anopheles gambiae str. PEST	Drosophila melanogaster - plasma membrane - lateral inhibition	0	GO:0003674	molecular_function	Elemental activities, such as catalysis or binding, describing the actions of a gene product at the molecular level. A given gene product may exhibit one or more molecular functions. [GOC:go_curators]	Predicted transmembrane protein of the immunoglobulin family of cell adhesion molecules	1E-024	General function prediction only	KOG3515
Pkan-27597	GIFK01003940	Pkan-27597	374	1125	4226	670	670	1125	10.1424	100	59.1858	23	102	2	115	99.3791	REFSEQ-INVERTEBRATE	protein rhomboid-like - probable fragment	CYT		42.645	6.71			0	12.4	3.4	5.6	.	4202	1	protein rhomboid-like	1E-133	gi|498962864	476	370	415	58	77	Ceratitis capitata	rhomboid-4 - Drosophila melanogaster - plasma membrane - serine-type peptidase activity - integral component of membrane - serine-type endopeptidase activity - calcium ion binding - proteolysis	0	GO:0008236	serine-type peptidase activity	Catalysis of the hydrolysis of peptide bonds in a polypeptide chain by a catalytic mechanism that involves a catalytic triad consisting of a serine nucleophile that is activated by a proton relay involving an acidic residue (e.g. aspartate or glutamate) and a basic residue (usually histidine). [http://merops.sanger.ac.uk/about/glossary.htm#CATTYPE, ISBN:0716720094]	Rhomboid family proteins	4E-050	Signal transduction mechanisms	KOG2289
PkanSigP-17805	GIFK01003943	PkanSigP-17805	1296	3891	5924	1117	1117	1296	14.678	100	89.2122	51	131	4	193	103.509	REFSEQ-INVERTEBRATE	protein toll-like - probable fragment - signalP detected	SIG	21-22	147.331	6.36	145.182	6.39	1	15.8	4.5	5.1	.	949	1	protein toll-like	0.0	gi|498926005	1702	1316	1521	64	77	Ceratitis capitata	Toll-7 - Drosophila melanogaster - plasma membrane - transmembrane signaling receptor activity - defense response - integral component of membrane - signal transduction - signaling pattern recognition receptor activity - defense response to virus - virion binding - external side of plasma membrane - positive regulation of autophagy - cell surface pattern recognition receptor signaling pathway - r…	0	GO:0004888	transmembrane signaling receptor activity	Combining with an extracellular or intracellular signal and transmitting the signal from one side of the membrane to the other to initiate a change in cell activity. [GOC:go_curators, Wikipedia:Transmembrane_receptor]	Membrane glycoprotein LIG-1	9E-046	Signal transduction mechanisms	KOG4194
Pkan-10436	GIFK01004018	Pkan-10436	2860	8583	43	1289	1289	8583	2.55759	100	16.0144	1	35	11	126	106.635	DIPTERA	Ras GTPase activating protein RasGAP/neurofibromin	CYT		322.444	6.5			0	10.2	1.7	1.7	.	44	1	AGAP003140-PA	0.0	gi|333468475	4613	2901	2790	82	86	Anopheles gambiae str. PEST	Neurofibromin 1 - Drosophila melanogaster - positive regulation of adenylate cyclase activity - Ras GTPase activator activity - regulation of multicellular organism growth - cAMP-mediated signaling - olfactory learning - short-term memory - perineurial glial growth - Ras protein signal transduction - locomotor rhythm - positive regulation of multicellular organism growth - regulation of Ras prote…	0	GO:0008429	phosphatidylethanolamine binding	Interacting selectively and non-covalently with phosphatidylethanolamine, any of a class of glycerophospholipids in which a phosphatidyl group is esterified to the hydroxyl group of ethanolamine. [ISBN:0198506732]	Ras GTPase activating protein RasGAP/neurofibromin	0.0	Defense mechanisms	KOG1826
Pkan-25198	GIFK01004158	Pkan-25198	441	1326	2891	587	587	1326	7.53898	100	44.9811	27	68	7	234	101.62	DIPTERA	rhomboid - probable fragment	CYT		50.202	9.19			0	12.3	4.1	4.1	.	2870	1	rhomboid	1E-033	gi|170068143	145	453	2375	25	42	Culex quinquefasciatus	Proline-rich, actin-associated protein Vrp1, putative (AFU_orthologue AFUA_1G11690) - Aspergillus nidulans FGSC A4 - cellular_component - biological_process	2e-05				Myosin class I heavy chain	5E-004	Cytoskeleton	KOG0162
Pkan-24008	GIFK01004159	Pkan-24008	357	1074	2440	546	546	1074	8.65777	100	53.5847	20	87	4	97	105.403	DIPTERA	rhomboid protein 1 mitochondrial	CYT		40.878	10.16			0	12.3	4.1	4.1	.	2424	1	hypothetical protein AaeL_AAEL013749	1E-118	gi|157137243	425	363	362	56	71	Aedes aegypti	rhomboid-7 - Drosophila melanogaster - integral component of membrane - proteolysis - serine-type endopeptidase activity - mitochondrial fusion - mitochondrion - endopeptidase activity - protein processing	4e-86	GO:0004252	serine-type endopeptidase activity	Catalysis of the hydrolysis of internal, alpha-peptide bonds in a polypeptide chain by a catalytic mechanism that involves a catalytic triad consisting of a serine nucleophile that is activated by a proton relay involving an acidic residue (e.g. aspartate or glutamate) and a basic residue (usually histidine). [GOC:mah, http://merops.sanger.ac.uk/about/glossary.htm#CATTYPE, ISBN:0716720094]	Integral membrane protease of the rhomboid family involved in different forms of regulated intramembrane proteolysis	9E-050	Signal transduction mechanisms	KOG2980
Pkan-16895	GIFK01004523	Pkan-16895	1140	3423	815	7931	7931	3423	39.4583	100	242.51	83	443	19	792	104.667	DIPTERA	Smad anchor for receptor activation - probable fragment	CYT		125.66	4.67			1	15.8	4.5	5.1	.	814	1	smad anchor for receptor activation	0.0	gi|170035670	979	1356	1322	43	56	Culex quinquefasciatus	Smad anchor for receptor activation - Drosophila melanogaster - transforming growth factor beta receptor signaling pathway - protein localization - transforming growth factor beta receptor binding - metal ion binding - protein phosphatase 1 binding - early endosome	0	GO:0005160	transforming growth factor beta receptor binding	Interacting selectively and non-covalently with the transforming growth factor beta receptor. [GOC:ai]	Smad anchor for receptor activation	0.0	Defense mechanisms	KOG1841
Pkan-30674	GIFK01004612	Pkan-30674	410	1233	4839	1036	1036	1233	14.3092	100	86.8938	34	121	2	506	103.417	DIPTERA	Sorting nexin SNX6/TFAF2 contains PX domain	CYT		46.921	6.7			2	17.6	3.4	3.2	.	4806	1	AGAP004487-PA	0.0	gi|333469125	663	422	424	78	88	Anopheles gambiae str. PEST	Sorting nexin 6 - Drosophila melanogaster - intracellular protein transport - phosphatidylinositol binding - canonical Wnt signaling pathway - positive regulation of Wnt protein secretion	0	GO:0035091	phosphatidylinositol binding	Interacting selectively and non-covalently with any inositol-containing glycerophospholipid, i.e. phosphatidylinositol (PtdIns) and its phosphorylated derivatives. [GOC:bf, ISBN:0198506732, PMID:11395417]	Sorting nexin SNX6/TFAF2, contains PX domain	1E-148	Defense mechanisms	KOG1660
Pkan-19777	GIFK01004723	Pkan-19777	315	948	1374	395	395	948	7.09588	100	41.5802	24	65	0	49	99.7924	DIPTERA	suppressor of cytokine signaling 5 - probable fragment	CYT		36.271	5.89			1	15.8	4.5	5.1	.	1371	1	suppressor of cytokine signaling 5	9E-095	gi|157042594	347	315	396	59	70	Anopheles gambiae	Suppressor of cytokine signaling 5 - Homo sapiens - epidermal growth factor receptor binding - protein binding - epidermal growth factor receptor signaling pathway - negative regulation of epidermal growth factor-activated receptor activity - JAK-STAT cascade - negative regulation of signal transduction - cell growth - protein ubiquitination - cytokine-mediated signaling pathway - receptor tyrosi…	4e-75	GO:0005154	epidermal growth factor receptor binding	Interacting selectively and non-covalently with the epidermal growth factor receptor. [GOC:ai]	Adaptor for phosphoinositide 3-kinase	1E-005	Signal transduction mechanisms	KOG4637
Pkan-12230	GIFK01004724	Pkan-12230	708	2127	279	3248	3248	2127	26.0056	100	158.539	63	279	2	504	103.822	DIPTERA	suppressor of cytokine signaling at 16D isoform B - probable fragment	CYT		79.235	8.89			0	10.2	1.7	1.7	.	278	1	uncharacterized protein LOC101458781 isoform X1	1E-156	gi|499010143	553	880	912	43	54	Ceratitis capitata	Suppressor of Cytokine Signaling at 16D - Drosophila melanogaster - myosin binding - TORC1 signaling	0				Adaptor for phosphoinositide 3-kinase	2E-011	Signal transduction mechanisms	KOG4637
Pkan-27900	GIFK01004726	Pkan-27900	662	1989	4307	889	889	1989	7.61175	100	46.266	22	77	1	234	103.513	DIPTERA	suppressor of T-cell receptor signaling 1	CYT		74.835	5.5			0	12.4	3.4	5.6	.	4282	1	suppressor of T-cell receptor signaling 1	0.0	gi|170035685	830	748	741	55	69	Culex quinquefasciatus	Drosophila melanogaster - catalytic activity	0	GO:0004725	protein tyrosine phosphatase activity	Catalysis of the reaction: protein tyrosine phosphate + H2O = protein tyrosine + phosphate. [EC:3.1.3.48]	Predicted phosphoglycerate mutase	7E-060	Carbohydrate transport and metabolism	KOG3734
Pkan-27381	GIFK01004758	Pkan-27381	456	1368	4118	484	484	1368	6.02528	100	36.682	7	64	6	55	103.686	NR-LIGHT	T-cell activation inhibitor mitochondrial	CYT		52.72	8.71			0	12.4	3.4	5.6	.	4094	1	hypothetical protein AaeL_AAEL008505	1E-151	gi|157118995	536	473	484	54	73	Aedes aegypti	T cell activation inhibitor, mitochondrial - Mus musculus - molecular_function - mitochondrion - biological_process	3e-56	GO:0003674	molecular_function	Elemental activities, such as catalysis or binding, describing the actions of a gene product at the molecular level. A given gene product may exhibit one or more molecular functions. [GOC:go_curators]	Cl- channel CLC-2 and related proteins (CLC superfamily)	0.37	Inorganic ion transport and metabolism	KOG0476
PkanSigP-7215	GIFK01004760	PkanSigP-7215	203	612	7001	92	92	203	7.71808	100	41.266	22	55	0	6	91.0543	REFSEQ-INVERTEBRATE	T-cell lymphoma invasion and metastasis - probable fragment	BL	-1	21.573	9.38			0	12.7	1	2.3	.	5659	1	GI12138	4E-067	gi|195126817	254	249	3153	59	67	Drosophila mojavensis	still life - Drosophila melanogaster - Rho guanyl-nucleotide exchange factor activity - actin cytoskeleton organization - synapse - regulation of axonogenesis - guanyl-nucleotide exchange factor activity - synaptic transmission - regulation of synapse structure and activity - receptor signaling protein activity - Rac guanyl-nucleotide exchange factor activity - positive regulation of filopodium a…	2e-64	GO:0005089	Rho guanyl-nucleotide exchange factor activity	Stimulates the exchange of guanyl nucleotides associated with a GTPase of the Rho family. Under normal cellular physiological conditions, the concentration of GTP is higher than that of GDP, favoring the replacement of GDP by GTP in association with the GTPase. [GOC:mah]	MAPKKK (MAP kinase kinase kinase) SSK2 and related serine/threonine protein kinases	0.14	Signal transduction mechanisms	KOG4645
Pkan-22708	GIFK01005103	Pkan-22708	820	2463	2047	995	995	2463	6.87981	100	41.4417	7	95	2	126	102.584	DIPTERA	Tyrosine kinase negative regulator CBL	CYT		90.784	7.29			0	10.9	.	.	.	2033	1	GE20742	0.0	gi|195491193	1075	910	886	65	72	Drosophila yakuba	Cbl - Drosophila melanogaster - cytoplasm - phosphotyrosine binding - dorsal/ventral axis specification - dorsal/ventral axis specification, ovarian follicular epithelium - negative regulation of epidermal growth factor-activated receptor activity - epidermal growth factor receptor signaling pathway - negative regulation of epidermal growth factor receptor signaling pathway - proteolysis - ligase…	0	GO:0001784	phosphotyrosine binding	Interacting selectively and non-covalently with a phosphorylated tyrosine residue within a protein. [PMID:14636584]	Tyrosine kinase negative regulator CBL	0.0	Defense mechanisms	KOG1785
Pkan-24778	GIFK01000432	Pkan-24778	170	513	2716	166	166	513	5.51072	100	31.9805	15	51	2	27	98.8434	DIPTERA	Alpha-lactalbumin / lysozyme C - signalP detected	SIG	18-19	19.813	5.77	17.885	5.6	0	12.3	4.1	4.1	.	2696	1	lysozyme P-like	1E-035	gi|498950040	149	159	158	45	61	Ceratitis capitata	Drosophila melanogaster - lysozyme activity - antimicrobial humoral response - cell wall macromolecule catabolic process	4e-33	GO:0003796	lysozyme activity	Catalysis of the hydrolysis of the beta-(1->4) linkages between N-acetylmuramic acid and N-acetyl-D-glucosamine residues in a peptidoglycan and between N-acetyl-D-glucosamine residues in chitodextrins. [EC:3.2.1.17]	Translation initiation factor 5B (eIF-5B)	1.9	Translation, ribosomal structure and biogenesis	KOG1144
PkanSigP-9737	GIFK01000436	PkanSigP-9737	1481	4446	7121	6328	6328	1481	72.7661	100	444.978	197	589	36	2021	104.143	DIPTERA	Alpha-macroglobulin - signalP detected	SIG	20-21	165.127	5.96	162.997	5.96	0	12.7	1	2.3	.	5496	1	AGAP008364-PA	0.0	gi|333469487	1612	1485	1476	54	71	Anopheles gambiae str. PEST	Thioester-containing protein 3 - Drosophila melanogaster - endopeptidase inhibitor activity - extracellular space - defense response to Gram-positive bacterium - phagocytosis	0	GO:0004866	endopeptidase inhibitor activity	Stops, prevents or reduces the activity of an endopeptidase, any enzyme that hydrolyzes nonterminal peptide bonds in polypeptides. [GOC:jl]	Alpha-macroglobulin	0.0	Posttranslational modification, protein turnover, chaperones	KOG1366
Pkan-24838	GIFK01001168	Pkan-24838	235	708	2740	272	272	708	6.54265	100	37.839	20	59	0	28	98.4926	DIPTERA	c-type lectin - signalP detected	SIG	17-18	27.06	5.98	25.287	5.78	0	12.3	4.1	4.1	.	2719	1	conserved hypothetical protein	1E-121	gi|170038924	434	236	236	82	91	Culex quinquefasciatus	C-type lectin 27kD - Drosophila melanogaster - carbohydrate binding	0	GO:0030246	carbohydrate binding	Interacting selectively and non-covalently with any carbohydrate, which includes monosaccharides, oligosaccharides and polysaccharides as well as substances derived from monosaccharides by reduction of the carbonyl group (alditols), by oxidation of one or more hydroxy groups to afford the corresponding aldehydes, ketones, or carboxylic acids, or by replacement of one or more hydroxy group(s) by a…	NEDD8-activating complex, catalytic component UBA3	0.76	Posttranslational modification, protein turnover, chaperones	KOG2015
PkanSigP-7589	GIFK01001169	PkanSigP-7589	443	1332	7020	942	942	443	36.213	100	200.587	112	250	1	128	94.3312	DIPTERA	C-type lectin - signalP detected	SIG	24-25	52.994	10.06	50.48	10.15	2	17.6	3.4	3.2	.	5274	1	hypothetical protein AaeL_AAEL003119	1E-086	gi|157134314	321	459	489	40	55	Aedes aegypti	regeneration - Drosophila melanogaster - carbohydrate binding - tissue regeneration	1e-46	GO:0046872	metal ion binding	Interacting selectively and non-covalently with any metal ion. [GOC:ai]	Chromatin assembly factor-I	0.012	Chromatin structure and dynamics	KOG4364
PkanSigP-16130	GIFK01001256	PkanSigP-16130	1153	3462	5846	5062	5062	1153	74.7671	100	448.189	234	708	13	375	102.087	DIPTERA	Cytokine receptor - signalP detected	SIG	32-33	131.727	5.93	128.059	5.8	0	10.2	1.7	1.7	.	725	1	tyrosine phosphatase	1E-158	gi|170064343	560	1179	1139	33	49	Culex quinquefasciatus	domeless - Drosophila melanogaster - protein dephosphorylation - protein tyrosine phosphatase activity - JAK-STAT cascade - open tracheal system development - blastoderm segmentation - plasma membrane - transmembrane signaling receptor activity - morphogenesis of an epithelium - apical plasma membrane - border follicle cell migration - apicolateral plasma membrane - hindgut morphogenesis - cytoki…	6e-78	GO:0004725	protein tyrosine phosphatase activity	Catalysis of the reaction: protein tyrosine phosphate + H2O = protein tyrosine + phosphate. [EC:3.1.3.48]	Receptor mediating netrin-dependent axon guidance	4E-010	Signal transduction mechanisms	KOG4221
Pkan-24384	GIFK01001285	Pkan-24384	97	294	2567	58	58	294	3.35968	100	18.2891	6	34	0	13	92.7069	DIPTERA	Defensin - signalP detected	SIG	19-20	10.642	5.7	8.671	5.39	0	12.3	4.1	4.1	.	2548	1	Defensin; Flags: Precursor	5E-035	gi|259016356	146	98	98	68	82		Defensin - Phlebotomus duboscqi - extracellular region - defense response to Gram-positive bacterium - defense response to fungus	4e-35				Pectin acetylesterase and similar proteins	0.26	Cell wall/membrane/envelope biogenesis	KOG4287
Pkan-30351	GIFK01001406	Pkan-30351	498	1497	4708	1676	1676	1497	19.0665	100	114.982	46	183	4	278	102.702	DIPTERA	dsRNA-activated protein kinase inhibitor P58 contains TPR and DnaJ - signalP detected	SIG	35-36	57.887	5.76	53.902	5.98	2	17.6	3.4	3.2	.	4678	1	TPR repeat protein	0.0	gi|399937490	704	499	499	66	81	Musca domestica	P58IPK - Drosophila melanogaster - protein kinase inhibitor activity	0	GO:0004860	protein kinase inhibitor activity	Stops, prevents or reduces the activity of a protein kinase, an enzyme which phosphorylates a protein. [GOC:ai]	dsRNA-activated protein kinase inhibitor P58, contains TPR and DnaJ domains	1E-175	Defense mechanisms	KOG0624
Pkan-19480	GIFK01001726	Pkan-19480	241	726	1309	101400	101400	726	2378.59	100	13943.9	9330	18647	206	46149	99.835	DIPTERA	Gamma-interferon inducible lysosomal thiol reductase - signalP detected	SIG	19-20	26.727	8	24.674	7.66	1	15.8	4.5	5.1	.	1306	1	GILT-like protein C02D5.2-like	9E-075	gi|498983085	280	241	241	53	70	Ceratitis capitata	AT4G12870 - Arabidopsis thaliana - catalytic activity - extracellular region	2e-15	GO:0016667	oxidoreductase activity, acting on a sulfur group of donors	Catalysis of an oxidation-reduction (redox) reaction in which a sulfur-containing group acts as a hydrogen or electron donor and reduces a hydrogen or electron acceptor. [GOC:ai]	Gamma-interferon inducible lysosomal thiol reductase	4E-038	Posttranslational modification, protein turnover, chaperones	KOG3160
Pkan-24570	GIFK01001727	Pkan-24570	229	690	2634	779	779	690	19.2268	100	113.223	66	150	5	240	100.288	DIPTERA	gamma-interferon-inducible lysosomal thiol reductase isoform X2 - signalP detected	SIG	25-26	25.52	6.26	22.525	5.91	0	12.3	4.1	4.1	.	2615	1	hypothetical protein AaeL_AAEL010345	3E-070	gi|157125927	265	225	230	56	73	Aedes aegypti	Uncharacterized protein - Canis lupus familiaris - lysosome - plasma membrane - oxidoreductase activity, acting on a sulfur group of donors - antigen processing and presentation of exogenous peptide antigen via MHC class II - cell junction - antigen processing and presentation of exogenous peptide antigen via MHC class I - negative regulation of fibroblast proliferation - protein stabilization - …	5e-23	GO:0016667	oxidoreductase activity, acting on a sulfur group of donors	Catalysis of an oxidation-reduction (redox) reaction in which a sulfur-containing group acts as a hydrogen or electron donor and reduces a hydrogen or electron acceptor. [GOC:ai]	Gamma-interferon inducible lysosomal thiol reductase	1E-033	Posttranslational modification, protein turnover, chaperones	KOG3160
Pkan-23856	GIFK01002688	Pkan-23856	180	543	2386	603	603	543	18.9119	100	108.33	78	140	3	51	97.5506	DIPTERA	lysozyme-like - signalP detected	SIG	37-38	19.184	6.3	15.172	5.14	0	12.3	4.1	4.1	.	2370	1	hypothetical protein, partial	9E-048	gi|524943018	190	170	184	50	66	Anopheles aquasalis	Drosophila melanogaster - lysozyme activity - multicellular organism reproduction - extracellular space	1e-41	GO:0003796	lysozyme activity	Catalysis of the hydrolysis of the beta-(1->4) linkages between N-acetylmuramic acid and N-acetyl-D-glucosamine residues in a peptidoglycan and between N-acetyl-D-glucosamine residues in chitodextrins. [EC:3.2.1.17]	Endocytosis/signaling protein EHD1	0.19	Signal transduction mechanisms, Intracellular trafficking, secretion, and vesicular transport	KOG1954
PkanSigP-25461	GIFK01002701	PkanSigP-25461	151	456	6449	139	139	151	15.6767	100	67.7351	48	84	0	44	73.5827	REFSEQ-INVERTEBRATE	Major epididymal secretory protein HE1 - signalP detected	SIG	20-21	16.471	5.08	14.183	5.09	0	12.3	4.1	4.1	.	2985	1	GL19668	2E-038	gi|195148842	158	142	147	51	69	Drosophila persimilis	Niemann-Pick type C-2a - Drosophila melanogaster - extracellular region - sterol homeostasis - sterol transport - ecdysteroid biosynthetic process - sterol binding - synaptic target recognition - extracellular space - lipid antigen binding - lipopolysaccharide binding - peptidoglycan recognition protein signaling pathway - lipoteichoic acid binding - peptidoglycan binding	2e-35	GO:0032934	sterol binding	Interacting selectively and non-covalently with a sterol, any steroid containing a hydroxy group in the 3 position, closely related to cholestan-3-ol. [CHEBI:15889, GOC:mah]	Major epididymal secretory protein HE1	1E-032	Function unknown	KOG4063
PkanSigP-3769	GIFK01003944	PkanSigP-3769	328	985	6881	121	121	985	2.09203	100	11.9919	3	22	0	19	97.6198	DIPTERA	protein toll-like - signalP detected	SIG	22-23	37.474	5.56	35.139	5.35	0	12.7	1	2.3	.	5596	1	protein toll-like	5E-053	gi|498957543	209	293	1133	39	55	Ceratitis capitata	Toll - Drosophila melanogaster - antimicrobial humoral response - antifungal humoral response - positive regulation of antibacterial peptide biosynthetic process - positive regulation of antifungal peptide biosynthetic process - transmembrane signaling receptor activity - Toll signaling pathway - integral component of plasma membrane - defense response - dorsal/ventral axis specification - hemopo…	4e-35	GO:0004888	transmembrane signaling receptor activity	Combining with an extracellular or intracellular signal and transmitting the signal from one side of the membrane to the other to initiate a change in cell activity. [GOC:go_curators, Wikipedia:Transmembrane_receptor]	Membrane glycoprotein LIG-1	1E-023	Signal transduction mechanisms	KOG4194
PkanSigP-27670	GIFK01004759	PkanSigP-27670	585	1758	6700	611	611	585	17.787	100	101.793	59	137	0	257	97.4615	DIPTERA	T-cell immunomodulatory protein - signalP detected	SIG	19-20	66.119	5.5	64.063	5.42	0	12.4	3.4	5.6	.	4225	1	hypothetical protein AaeL_AAEL006343	0.0	gi|157113179	750	581	605	63	77	Aedes aegypti	T-cell immunomodulatory protein - Homo sapiens - extracellular region - integral component of membrane	0	GO:0005515	protein binding	Interacting selectively and non-covalently with any protein or protein complex (a complex of two or more proteins that may include other nonprotein molecules). [GOC:go_curators]	Predicted membrane protein	1E-164	Function unknown	KOG4550
PkanSigP-29568	GIFK01004828	PkanSigP-29568	397	1194	6787	730	730	397	31.3148	100	170.285	128	213	4	76	92.6068	DIPTERA	toll-like receptor 5 - signalP detected	SIG	20-21	45.794	6.73	43.503	6.59	0	12.4	3.4	5.6	.	4527	1	AGAP003267-PA	1E-139	gi|333466207	497	397	402	63	74	Anopheles gambiae str. PEST	trophoblast glycoprotein a - Danio rerio - positive regulation of non-canonical Wnt signaling pathway - negative regulation of canonical Wnt signaling pathway	2e-17				Extracellular matrix protein slit, contains leucine-rich and EGF-like repeats	3E-012	Extracellular structures, Signal transduction mechanisms	KOG4237
Amino acid metabolism		Amino acid metabolism
Pkan-18333	GIFK01000075	Pkan-18333	576	1731	1055	719	719	1731	7.07375	100	43.5303	10	91	1	139	104.8	DIPTERA	3-Methylcrotonyl-CoA carboxylase - signalP detected	SIG	22-23	62.131	8.84	59.652	8.61	1	15.8	4.5	5.1	.	1053	1	GD10422	0.0	gi|195581008	915	578	578	76	88	Drosophila simulans	Drosophila melanogaster - regulation of eclosion - CoA carboxylase activity - methylcrotonoyl-CoA carboxylase activity - mitochondrial matrix - leucine metabolic process - propionyl-CoA carboxylase activity - fatty acid catabolic process - threonine catabolic process - isoleucine catabolic process - valine catabolic process - methionine catabolic process	0	GO:0016421	CoA carboxylase activity	Catalysis of the joining of a carboxyl group to a molecule that is attached to CoA, with the concomitant hydrolysis of the diphosphate bond in ATP or a similar triphosphate. [GOC:mah]	3-Methylcrotonyl-CoA carboxylase, non-biotin containing subunit/Acetyl-CoA carboxylase carboxyl transferase, subunit beta	0.0	Amino acid transport and metabolism, Lipid transport and metabolism	KOG0540
Pkan-25630	GIFK01000103	Pkan-25630	488	1467	3077	310	310	1467	3.59873	100	22.4424	7	44	0	61	106.203	KOG	4-aminobutyrate aminotransferase	CYT		54.769	8.71			1	11.3	5.9	7.1	.	3055	1	4-aminobutyrate aminotransferase	0.0	gi|157132998	724	491	495	69	83	Aedes aegypti	Drosophila melanogaster - 4-aminobutyrate transaminase activity - cellular amino acid metabolic process - mitochondrion - mitochondrial matrix - pyridoxal phosphate binding - gamma-aminobutyric acid metabolic process	0	GO:0003867	4-aminobutyrate transaminase activity	Catalysis of the reaction: 4-aminobutanoate + amino group acceptor = succinate semialdehyde + amino acid. [EC:2.6.1.19, GOC:mah]	4-aminobutyrate aminotransferase	0.0	Amino acid transport and metabolism	KOG1405
Pkan-29717	GIFK01000387	Pkan-29717	493	1482	4572	4369	4369	1482	50.2055	100	309.072	146	536	23	802	104.84	DIPTERA	Alanine aminotransferase	CYT		55.131	6.68			0	12.4	3.4	5.6	.	4545	1	alanine aminotransferase	0.0	gi|157124459	743	495	544	72	85	Aedes aegypti	Drosophila melanogaster - L-alanine:2-oxoglutarate aminotransferase activity - pyridoxal phosphate binding - biosynthetic process	0	GO:0003824	catalytic activity	Catalysis of a biochemical reaction at physiological temperatures. In biologically catalyzed reactions, the reactants are known as substrates, and the catalysts are naturally occurring macromolecular substances known as enzymes. Enzymes possess specific binding sites for substrates, and are usually composed wholly or largely of protein, but RNA that has catalytic activity (ribozyme) is often also…	Alanine aminotransferase	0.0	Amino acid transport and metabolism	KOG0258
Pkan-18792	GIFK01000388	Pkan-18792	481	1446	1177	2247	2247	1446	26.4638	100	160.438	75	235	1	1117	103.246	KOG	Alanine-glyoxylate aminotransferase AGT2	CYT		53.154	6			1	15.8	4.5	5.1	.	1175	1	alanine-glyoxylate aminotransferase	0.0	gi|157132510	653	491	490	64	79	Aedes aegypti	Drosophila melanogaster - ornithine-oxo-acid transaminase activity - pyridoxal phosphate binding - response to nicotine - arginine catabolic process to glutamate - mitochondrion - alanine-glyoxylate transaminase activity	0	GO:0004587	ornithine-oxo-acid transaminase activity	Catalysis of the reaction: L-ornithine + a 2-oxo acid = L-glutamate 5-semialdehyde + an L-amino acid. [EC:2.6.1.13]	Predicted alanine-glyoxylate aminotransferase	0.0	General function prediction only	KOG1403
Pkan-16218	GIFK01000424	Pkan-16218	275	825	733	118	118	825	2.43582	100	15.1079	5	34	0	53	105.627	DIPTERA	Alpha-aminoadipic semialdehyde dehydrogenase-phosphopantetheinyl transferase	CYT		31.731	5.6			0	10.2	1.7	1.7	.	732	1	aminoadipate-semialdehyde dehydrogenase	2E-081	gi|170051153	303	279	286	55	71	Culex quinquefasciatus	ebony activating protein - Drosophila melanogaster - protein phosphopantetheinylation - holo-[acyl-carrier-protein] synthase activity - macromolecule biosynthetic process - magnesium ion binding	6e-56	GO:0000287	magnesium ion binding	Interacting selectively and non-covalently with magnesium (Mg) ions. [GOC:ai]	Alpha-aminoadipic semialdehyde dehydrogenase-phosphopantetheinyl transferase	1E-046	Amino acid transport and metabolism, Coenzyme transport and metabolism	KOG0945
Pkan-20409	GIFK01000460	Pkan-20409	387	1164	1527	257	257	1164	3.76009	100	22.0936	6	43	0	76	100.066	DIPTERA	Aminoacylase ACY1	CYT		43.438	6.18			0	10.9	.	.	.	1521	1	aminoacylase, putative	1E-156	gi|157128691	553	386	409	68	82	Aedes aegypti	Drosophila melanogaster - aminoacylase activity - metallopeptidase activity - proteolysis - cellular amino acid metabolic process - cytoplasm	0	GO:0004046	aminoacylase activity	Catalysis of the reaction: an N-acyl-L-amino acid + H2O = a carboxylate + an L-amino acid. [EC:3.5.1.14]	Aminoacylase ACY1 and related metalloexopeptidases	1E-134	Amino acid transport and metabolism	KOG2275
Pkan-18409	GIFK01000461	Pkan-18409	386	1161	1076	270	270	1161	3.96049	100	24.3049	10	44	0	41	104.511	KOG	Aminomethyl transferase	CYT		41.991	8.49			1	15.8	4.5	5.1	.	1074	1	GK14613	1E-130	gi|195435113	464	390	409	58	75	Drosophila willistoni	Drosophila melanogaster - aminomethyltransferase activity - glycine cleavage complex - glycine catabolic process - lipid particle	0	GO:0004047	aminomethyltransferase activity	Catalysis of the reaction: (6S)-tetrahydrofolate + S-aminomethyldihydrolipoylprotein = (6R)-5,10-methylenetetrahydrofolate + NH3 + dihydrolipoylprotein. [EC:2.1.2.10]	Aminomethyl transferase	1E-140	Amino acid transport and metabolism	KOG2770
Pkan-24901	GIFK01000520	Pkan-24901	304	915	2767	223	223	915	4.15051	100	24.5202	10	49	0	22	100.61	DIPTERA	Arginase	CYT		33.6	5.22			0	12.3	4.1	4.1	.	2746	1	AGAP008783-PA	1E-102	gi|157016776	373	305	351	58	77	Anopheles gambiae str. PEST	Arginase-2, mitochondrial - Homo sapiens - urea cycle - ureteric bud development - arginase activity - mitochondrion - mitochondrial matrix - arginine metabolic process - nitric oxide biosynthetic process - striated muscle contraction - cellular nitrogen compound metabolic process - small molecule metabolic process - metal ion binding	3e-70	GO:0004053	arginase activity	Catalysis of the reaction: L-arginine + H2O = L-ornithine + urea. [EC:3.5.3.1]	Arginase	1E-078	Amino acid transport and metabolism	KOG2965
Pkan-7274	GIFK01000521	Pkan-7274	452	1359	5275	182	182	1359	2.28071	100	14.1258	4	26	0	75	105.478	KOG	Argininosuccinate lyase	CYT		50.801	6			2	17.6	3.4	3.2	.	5241	1	AGAP008141-PA	1E-151	gi|157014991	536	450	461	57	75	Anopheles gambiae str. PEST	argininosuccinate lyase - Danio rerio - arginine biosynthetic process via ornithine - argininosuccinate lyase activity - lyase activity - catalytic activity	0	GO:0003824	catalytic activity	Catalysis of a biochemical reaction at physiological temperatures. In biologically catalyzed reactions, the reactants are known as substrates, and the catalysts are naturally occurring macromolecular substances known as enzymes. Enzymes possess specific binding sites for substrates, and are usually composed wholly or largely of protein, but RNA that has catalytic activity (ribozyme) is often also…	Argininosuccinate lyase	1E-180	Amino acid transport and metabolism	KOG1316
Pkan-27188	GIFK01000529	Pkan-27188	447	1344	4014	671	671	1344	8.50239	100	50.8876	23	87	5	151	101.93	DIPTERA	Aromatic amino acid hydroxylase	CYT		50.973	5.37			0	12.4	3.4	5.6	.	3990	1	phenylalanine hydroxylase	0.0	gi|27461242	752	445	447	80	90	Aedes aegypti	Henna - Drosophila melanogaster - phenylalanine 4-monooxygenase activity - L-phenylalanine catabolic process - eye pigment biosynthetic process - tryptophan 5-monooxygenase activity - iron ion binding - amino acid binding - oxidation-reduction process - phagocytosis - lipid particle - long-term memory	0	GO:0004505	phenylalanine 4-monooxygenase activity	Catalysis of the reaction: L-phenylalanine + tetrahydrobiopterin + O2 = L-tyrosine + 4-alpha-hydroxytetrahydrobiopterin. [EC:1.14.16.1]	Aromatic amino acid hydroxylase	0.0	Amino acid transport and metabolism	KOG3820
Pkan-8359	GIFK01000530	Pkan-8359	494	1485	5360	179	179	1485	2.05279	100	12.0074	1	27	0	46	99.6145	NR-LIGHT	Aromatic-L-amino-acid/L-histidine decarboxylase	CYT		55.472	6.04			0	12.7	1	2.3	.	5324	1	putative aromatic-l-amino-acid/l-histidine decarboxylase, partial	0.0	gi|524942501	882	490	498	84	93	Anopheles aquasalis	Dopa decarboxylase - Drosophila melanogaster - aromatic-L-amino-acid decarboxylase activity - dopamine biosynthetic process from tyrosine - serotonin biosynthetic process from tryptophan - learning or memory - catecholamine metabolic process - eclosion rhythm - courtship behavior - developmental pigmentation - pyridoxal phosphate binding - growth - response to wounding - thermosensory behavior - …	0	GO:0016831	carboxy-lyase activity	Catalysis of the nonhydrolytic addition or removal of a carboxyl group to or from a compound. [http://www.mercksource.com/]	Aromatic-L-amino-acid/L-histidine decarboxylase	0.0	Amino acid transport and metabolism	KOG0628
Pkan-18649	GIFK01000541	Pkan-18649	477	1431	1143	201	201	1431	2.39207	100	14.7526	3	34	1	20	105.03	DIPTERA	Asparaginase	CYT		52.565	6.51			1	15.8	4.5	5.1	.	1141	1	Asparaginase	0.0	gi|399938122	702	475	657	72	84	Musca domestica	Drosophila melanogaster - lysophospholipase activity - asparaginase activity - cellular amino acid metabolic process	0	GO:0004067	asparaginase activity	Catalysis of the reaction: L-asparagine + H2O = L-aspartate + NH3. [EC:3.5.1.1]	Asparaginase	1E-102	Amino acid transport and metabolism	KOG0503
[truncated: 5,620 more rows]
[truncated: 22 more columns]
